# Supplementary material for: Cross-continental phylogeography of two Holarctic Nymphalid butterflies, Boloria eunomia and Boloria selene
Source: PLoS One. 2019 Mar 26;14(3):e0214483. doi: 10.1371/journal.pone.0214483 (PMC6435151; doi:10.1371/journal.pone.0214483)
Supplement: S1 Table — Specimens localities; coordinates; COI, ArgKin and Wingless haplotypes, SAMOVA groups and GenBank accession numbers. (XLSX) [file pone.0214483.s003.xlsx]

## Sheet: List1
Genus	Species	ID	Country	Locality	Latitude	Longitude	Population	Haplotype COI	SAMOVA COI K11	COI GenBank Ac. Number	Haplotype ArgK	SAMOVA ArgKin K3	ArgKin Ac. Number	Wingless Ac. Number	Deposited In	Published In
Boloria	eunomia	3eu_10	Austria	Mauterndorf	47.8	13.4	Pop1	H25	1	LT795161	x	x	x	x	Technische Universität München (JHC)
Boloria	eunomia	3eu_11	Austria	Mauterndorf	47.8	13.4	Pop1	H25	1	LT795162	x	x	x	x	Technische Universität München (JHC)
Boloria	eunomia	3eu_12	Austria	Mauterndorf	47.8	13.4	Pop1	H25	1	LT795163	x	x	x	x	Technische Universität München (JHC)
Boloria	eunomia	3eu_9	Austria	Mauterndorf	47.8	13.4	Pop1	H25	1	LT795168	H6	1	LT795353	x	Technische Universität München (JHC)
Boloria	eunomia	TLMF Lep 09801	Austria	Vorarlberg, Im Moos/ Bizau W	47.369	9.912	Pop2	H23	2	KM572223	x	x	x	x	Tiroler Landesmuseum	Huemer P, Mutanen M, Sefc KM, Hebert PDN (2014) Testing DNA Barcode Performance in 1000 Species of European Lepidoptera: Large Geographic Distances Have Small Genetic Impacts. PLoS ONE 9(12): e115774.
Boloria	eunomia	RVcoll.08-L505	Andorra	Refugi de Riu dels Orris, per sota del (vall del M)	42.488	1.631	Pop3	H30	3	GU676336	x	x	x	x	Institut de Biologia Evolutiva (CSIC-UPF), Butterfly Diversity and Evolution Lab	Vlad Dinca, Sergio Montagud, Gerard Talavera, Juan Hernandez-Roldan, Miguel L. Munguira, Enrique Garcia-Barros, Paul D. N. Hebert, Roger Vila DNA barcode reference library for Iberian butterflies enables a continental-scale preview of potential cryptic diversity Scientific Reports 2015-07-24;5(-):12395
Boloria	eunomia	5eu_10	Belgium	Ardennes, Hockai	50.4833	5.97738	Pop4	H33	4	LT795173	H7	1	LT795357	x	Technische Universität München (JHC)
Boloria	eunomia	5eu_6	Belgium	Ardennes, Hockai	50.4833	5.97738	Pop4	H33	4	LT795204	H7	1	LT795382	x	Technische Universität München (JHC)
Boloria	eunomia	5eu_7	Belgium	Ardennes, Hockai	50.4833	5.97738	Pop4	H33	4	LT795205	H7	1	LT795383	x	Technische Universität München (JHC)
Boloria	eunomia	5eu_12	Belgium	Ardennes, Elsenborn	50.483	6.25121	Pop5	H33	4	LT795175	H7	1	LT795359	x	Technische Universität München (JHC)
Boloria	eunomia	5eu_13	Belgium	Ardennes, Elsenborn	50.483	6.25121	Pop5	H33	4	LT795176	x	x	x	x	Technische Universität München (JHC)
Boloria	eunomia	5eu_14	Belgium	Ardennes, Elsenborn	50.483	6.25121	Pop5	H32	4	LT795177	H7	1	LT795360	x	Technische Universität München (JHC)
Boloria	eunomia	5eu_15	Belgium	Ardennes, Elsenborn	50.483	6.25121	Pop5	H32	4	LT795178	H7	1	LT795361	x	Technische Universität München (JHC)
Boloria	eunomia	5eu_1	Bulgaria	Levsky top	42.7204	24.782	Pop6	x	5	x	H4	1	LT795356	x	Technische Universität München (JHC)
Boloria	eunomia	5eu_2	Bulgaria	Levsky top	42.7204	24.782	Pop6	H17	5	LT795183	H4	1	LT795366	x	Technische Universität München (JHC)
Boloria	eunomia	5eu_3	Bulgaria	Levsky top	42.7204	24.782	Pop6	H17	5	LT795194	H4	1	LT795372	x	Technische Universität München (JHC)
Boloria	eunomia	5eu_5	Bulgaria	Levsky top	42.7204	24.782	Pop6	H17	5	LT795203	H4	1	LT795381	x	Technische Universität München (JHC)
Boloria	eunomia	AB5-18	Belarus	Talka šoučina (6)	53.3242	28.3583	Pop7	H11	5	LT795231	H4	1	LT795393	x	Biological Centre CAS, Entomological Institute (ZFF)
Boloria	eunomia	AB5-20	Belarus	Talka šoučina (6)	53.3242	28.3583	Pop7	x	5	x	x	x	x	x	Biological Centre CAS, Entomological Institute (ZFF)
Boloria	eunomia	AB5-12	Canada	Alberta, between Rock Lake and William Switzer PP	53.3318	-118.001	Pop8	H1	11	LT795230	H1	2	LT795392	x	Biological Centre CAS, Entomological Institute (ZFF)
Boloria	eunomia	AB5-9	Canada	Alberta, between Rock Lake and William Switzer PP	53.3318	-118.001	Pop8	H1	11	LT795235	H1	2	LT795395	x	Biological Centre CAS, Entomological Institute (ZFF)
Boloria	eunomia	04HBL003062	Canada	Manitoba, Churchill, Churchill Northern Studies Centre	58.73	-93.82	Pop9	H1	11	GU096671	x	x	x	x	Centre for Biodiversity Genomics	Hebert,P.D., Dewaard,J.R. and Landry,J.F. 2010. DNA barcodes for 1/1000 of the animal kingdom. Biol. Lett. 6:359-362.
Boloria	eunomia	04HBL003063	Canada	Manitoba, Churchill, Churchill Northern Studies Centre	58.73	-93.82	Pop9	H1	11	GU096676	x	x	x	x	Centre for Biodiversity Genomics	Hebert,P.D., Dewaard,J.R. and Landry,J.F. 2010. DNA barcodes for 1/1000 of the animal kingdom. Biol. Lett. 6:359-362.
Boloria	eunomia	04HBL003064	Canada	Manitoba, Churchill, Churchill Northern Studies Centre	58.73	-93.82	Pop9	H1	11	GU096675	x	x	x	x	Centre for Biodiversity Genomics	Hebert,P.D., Dewaard,J.R. and Landry,J.F. 2010. DNA barcodes for 1/1000 of the animal kingdom. Biol. Lett. 6:359-362.
Boloria	eunomia	04HBL003065	Canada	Manitoba, Churchill, Churchill Northern Studies Centre	58.73	-93.82	Pop9	H1	11	GU096674	x	x	x	x	Centre for Biodiversity Genomics	Hebert,P.D., Dewaard,J.R. and Landry,J.F. 2010. DNA barcodes for 1/1000 of the animal kingdom. Biol. Lett. 6:359-362.
Boloria	eunomia	04HBL003067	Canada	Manitoba, Churchill, Churchill Northern Studies Centre	58.73	-93.82	Pop9	H1	11	GU096679	x	x	x	x	Centre for Biodiversity Genomics	Hebert,P.D., Dewaard,J.R. and Landry,J.F. 2010. DNA barcodes for 1/1000 of the animal kingdom. Biol. Lett. 6:359-362.
Boloria	eunomia	04HBL003068	Canada	Manitoba, Churchill, Churchill Northern Studies Centre	58.73	-93.82	Pop9	H1	11	GU096678	x	x	x	x	Centre for Biodiversity Genomics	Hebert,P.D., Dewaard,J.R. and Landry,J.F. 2010. DNA barcodes for 1/1000 of the animal kingdom. Biol. Lett. 6:359-362.
Boloria	eunomia	04HBL003069	Canada	Manitoba, Churchill, Churchill Northern Studies Centre	58.73	-93.82	Pop9	H1	11	GU096677	x	x	x	x	Centre for Biodiversity Genomics	Hebert,P.D., Dewaard,J.R. and Landry,J.F. 2010. DNA barcodes for 1/1000 of the animal kingdom. Biol. Lett. 6:359-362.
Boloria	eunomia	04HBL003070	Canada	Manitoba, Churchill, Churchill Northern Studies Centre	58.73	-93.82	Pop9	H1	11	GU096673	x	x	x	x	Centre for Biodiversity Genomics	Hebert,P.D., Dewaard,J.R. and Landry,J.F. 2010. DNA barcodes for 1/1000 of the animal kingdom. Biol. Lett. 6:359-362.
Boloria	eunomia	04HBL003071	Canada	Manitoba, Churchill, Churchill Northern Studies Centre	58.73	-93.82	Pop9	H7	11	GU096672	x	x	x	x	Centre for Biodiversity Genomics	Hebert,P.D., Dewaard,J.R. and Landry,J.F. 2010. DNA barcodes for 1/1000 of the animal kingdom. Biol. Lett. 6:359-362.
Boloria	eunomia	04HBL003072	Canada	Manitoba, Churchill, Churchill Northern Studies Centre	58.73	-93.82	Pop9	H1	11	GU096681	x	x	x	x	Centre for Biodiversity Genomics	Hebert,P.D., Dewaard,J.R. and Landry,J.F. 2010. DNA barcodes for 1/1000 of the animal kingdom. Biol. Lett. 6:359-362.
Boloria	eunomia	04HBL003073	Canada	Manitoba, Churchill, Churchill Northern Studies Centre	58.73	-93.82	Pop9	H1	11	GU096680	x	x	x	x	Centre for Biodiversity Genomics	Hebert,P.D., Dewaard,J.R. and Landry,J.F. 2010. DNA barcodes for 1/1000 of the animal kingdom. Biol. Lett. 6:359-362.
Boloria	eunomia	07PROBE-00097	Canada	Manitoba, Churchill	58.735	-94.119	Pop9	H1	11	JX008469	x	x	x	x	Centre for Biodiversity Genomics	Mutanen M, Hausmann A, Hebert PDN, Landry J-F, de Waard JR, Huemer P (2012) Allopatry as a Gordian Knot for Taxonomists: Patterns of DNA Barcode Divergence in Arctic-Alpine Lepidoptera. PLoS ONE 7(10): e47214.
Boloria	eunomia	07PROBE-00099	Canada	Manitoba, Churchill	58.735	-94.119	Pop9	H1	11	JX008332	x	x	x	x	Centre for Biodiversity Genomics	Mutanen M, Hausmann A, Hebert PDN, Landry J-F, de Waard JR, Huemer P (2012) Allopatry as a Gordian Knot for Taxonomists: Patterns of DNA Barcode Divergence in Arctic-Alpine Lepidoptera. PLoS ONE 7(10): e47214.
Boloria	eunomia	07PROBE-00155	Canada	Manitoba, Churchill	58.617	-93.812	Pop9	H1	11	JX008319	x	x	x	x	Centre for Biodiversity Genomics	Mutanen M, Hausmann A, Hebert PDN, Landry J-F, de Waard JR, Huemer P (2012) Allopatry as a Gordian Knot for Taxonomists: Patterns of DNA Barcode Divergence in Arctic-Alpine Lepidoptera. PLoS ONE 7(10): e47214.
Boloria	eunomia	07PROBE-00416	Canada	Manitoba, Churchill	58.765	-93.865	Pop9	H1	11	JX008157	x	x	x	x	Centre for Biodiversity Genomics	Mutanen M, Hausmann A, Hebert PDN, Landry J-F, de Waard JR, Huemer P (2012) Allopatry as a Gordian Knot for Taxonomists: Patterns of DNA Barcode Divergence in Arctic-Alpine Lepidoptera. PLoS ONE 7(10): e47214.
Boloria	eunomia	07PROBE-00502	Canada	Manitoba, Churchill	58.767	-94.176	Pop9	H1	11	JX008222	x	x	x	x	Centre for Biodiversity Genomics	Mutanen M, Hausmann A, Hebert PDN, Landry J-F, de Waard JR, Huemer P (2012) Allopatry as a Gordian Knot for Taxonomists: Patterns of DNA Barcode Divergence in Arctic-Alpine Lepidoptera. PLoS ONE 7(10): e47214.
Boloria	eunomia	07PROBE-00599	Canada	Manitoba, Churchill	58.632	-93.819	Pop9	H1	11	JX008308	x	x	x	x	Centre for Biodiversity Genomics	Mutanen M, Hausmann A, Hebert PDN, Landry J-F, de Waard JR, Huemer P (2012) Allopatry as a Gordian Knot for Taxonomists: Patterns of DNA Barcode Divergence in Arctic-Alpine Lepidoptera. PLoS ONE 7(10): e47214.
Boloria	eunomia	07PROBE-03878	Canada	Manitoba, Churchill	58.735	-94.119	Pop9	H5	11	JX008314	x	x	x	x	Centre for Biodiversity Genomics	Mutanen M, Hausmann A, Hebert PDN, Landry J-F, de Waard JR, Huemer P (2012) Allopatry as a Gordian Knot for Taxonomists: Patterns of DNA Barcode Divergence in Arctic-Alpine Lepidoptera. PLoS ONE 7(10): e47214.
Boloria	eunomia	07PROBE-03883	Canada	Manitoba, Churchill	58.735	-94.119	Pop9	H1	11	JX008408	x	x	x	x	Centre for Biodiversity Genomics	Mutanen M, Hausmann A, Hebert PDN, Landry J-F, de Waard JR, Huemer P (2012) Allopatry as a Gordian Knot for Taxonomists: Patterns of DNA Barcode Divergence in Arctic-Alpine Lepidoptera. PLoS ONE 7(10): e47214.
Boloria	eunomia	07PROBE-03887	Canada	Manitoba, Churchill	58.632	-93.788	Pop9	H1	11	JX008133	x	x	x	x	Centre for Biodiversity Genomics	Mutanen M, Hausmann A, Hebert PDN, Landry J-F, de Waard JR, Huemer P (2012) Allopatry as a Gordian Knot for Taxonomists: Patterns of DNA Barcode Divergence in Arctic-Alpine Lepidoptera. PLoS ONE 7(10): e47214.
Boloria	eunomia	07PROBE-03892	Canada	Manitoba, Churchill	58.632	-93.788	Pop9	H1	11	JX008491	x	x	x	x	Centre for Biodiversity Genomics	Mutanen M, Hausmann A, Hebert PDN, Landry J-F, de Waard JR, Huemer P (2012) Allopatry as a Gordian Knot for Taxonomists: Patterns of DNA Barcode Divergence in Arctic-Alpine Lepidoptera. PLoS ONE 7(10): e47214.
Boloria	eunomia	07PROBE-03922	Canada	Manitoba, Churchill	58.768	-93.858	Pop9	H1	11	JX008357	x	x	x	x	Centre for Biodiversity Genomics	Mutanen M, Hausmann A, Hebert PDN, Landry J-F, de Waard JR, Huemer P (2012) Allopatry as a Gordian Knot for Taxonomists: Patterns of DNA Barcode Divergence in Arctic-Alpine Lepidoptera. PLoS ONE 7(10): e47214.
Boloria	eunomia	07PROBE-04437	Canada	Manitoba, Churchill	58.733	-94.115	Pop9	H1	11	JX008345	x	x	x	x	Centre for Biodiversity Genomics	Mutanen M, Hausmann A, Hebert PDN, Landry J-F, de Waard JR, Huemer P (2012) Allopatry as a Gordian Knot for Taxonomists: Patterns of DNA Barcode Divergence in Arctic-Alpine Lepidoptera. PLoS ONE 7(10): e47214.
Boloria	eunomia	07PROBE-10046	Canada	Manitoba, Churchill	58.738	-93.819	Pop9	H1	11	JX008402	x	x	x	x	Centre for Biodiversity Genomics	Mutanen M, Hausmann A, Hebert PDN, Landry J-F, de Waard JR, Huemer P (2012) Allopatry as a Gordian Knot for Taxonomists: Patterns of DNA Barcode Divergence in Arctic-Alpine Lepidoptera. PLoS ONE 7(10): e47214.
Boloria	eunomia	07PROBE-10054	Canada	Manitoba, Churchill	58.755	-93.944	Pop9	H1	11	JX008110	x	x	x	x	Centre for Biodiversity Genomics	Mutanen M, Hausmann A, Hebert PDN, Landry J-F, de Waard JR, Huemer P (2012) Allopatry as a Gordian Knot for Taxonomists: Patterns of DNA Barcode Divergence in Arctic-Alpine Lepidoptera. PLoS ONE 7(10): e47214.
Boloria	eunomia	07PROBE-10055	Canada	Manitoba, Churchill	58.755	-93.944	Pop9	H1	11	JX008452	x	x	x	x	Centre for Biodiversity Genomics	Mutanen M, Hausmann A, Hebert PDN, Landry J-F, de Waard JR, Huemer P (2012) Allopatry as a Gordian Knot for Taxonomists: Patterns of DNA Barcode Divergence in Arctic-Alpine Lepidoptera. PLoS ONE 7(10): e47214.
Boloria	eunomia	07PROBE-10056	Canada	Manitoba, Churchill	58.755	-93.944	Pop9	H6	11	JX008227	x	x	x	x	Centre for Biodiversity Genomics	Mutanen M, Hausmann A, Hebert PDN, Landry J-F, de Waard JR, Huemer P (2012) Allopatry as a Gordian Knot for Taxonomists: Patterns of DNA Barcode Divergence in Arctic-Alpine Lepidoptera. PLoS ONE 7(10): e47214.
Boloria	eunomia	07PROBE-10057	Canada	Manitoba, Churchill	58.755	-93.944	Pop9	H1	11	JX008231	x	x	x	x	Centre for Biodiversity Genomics	Mutanen M, Hausmann A, Hebert PDN, Landry J-F, de Waard JR, Huemer P (2012) Allopatry as a Gordian Knot for Taxonomists: Patterns of DNA Barcode Divergence in Arctic-Alpine Lepidoptera. PLoS ONE 7(10): e47214.
Boloria	eunomia	07PROBE-10113	Canada	Manitoba, Churchill	58.777	-93.736	Pop9	H1	11	JX008343	x	x	x	x	Centre for Biodiversity Genomics	Mutanen M, Hausmann A, Hebert PDN, Landry J-F, de Waard JR, Huemer P (2012) Allopatry as a Gordian Knot for Taxonomists: Patterns of DNA Barcode Divergence in Arctic-Alpine Lepidoptera. PLoS ONE 7(10): e47214.
Boloria	eunomia	07PROBE-10877	Canada	Manitoba, Churchill	58.632	-93.819	Pop9	H5	11	JX008444	x	x	x	x	Centre for Biodiversity Genomics	Mutanen M, Hausmann A, Hebert PDN, Landry J-F, de Waard JR, Huemer P (2012) Allopatry as a Gordian Knot for Taxonomists: Patterns of DNA Barcode Divergence in Arctic-Alpine Lepidoptera. PLoS ONE 7(10): e47214.
Boloria	eunomia	09PROBE-09569	Canada	Manitoba, Churchill	58.619	-93.829	Pop9	H1	11	HM375820	x	x	x	x	Centre for Biodiversity Genomics	Mutanen M, Hausmann A, Hebert PDN, Landry J-F, de Waard JR, Huemer P (2012) Allopatry as a Gordian Knot for Taxonomists: Patterns of DNA Barcode Divergence in Arctic-Alpine Lepidoptera. PLoS ONE 7(10): e47214.
Boloria	eunomia	09PROBE-09590	Canada	Manitoba, Churchill	58.619	-93.829	Pop9	H1	11	HM430237	x	x	x	x	Centre for Biodiversity Genomics	Mutanen M, Hausmann A, Hebert PDN, Landry J-F, de Waard JR, Huemer P (2012) Allopatry as a Gordian Knot for Taxonomists: Patterns of DNA Barcode Divergence in Arctic-Alpine Lepidoptera. PLoS ONE 7(10): e47214.
Boloria	eunomia	FS-b-2456	Canada	Yukon, Dempster Highway	66.2492	-137.109	Pop10	H1	11	HQ161228	x	x	x	x		Simonsen,T.J., Wahlberg,N., Warren,A.D., Sperling,F.A.H. The evolutionary history of Boloria (Lepidoptera: Nymphalidae): phylogeny, zoogeography and larval foodplant relationships
Boloria	eunomia	CBjS07-1052n.1	Canada	Alberta, Limestone Mtn, 45km SW Caroline	51.917	-115.417	Pop11	H1	11	KT141557	x	x	x	x	Centre for Biodiversity Genomics	Hebert PDN, Ratnasingham S, Zakharov EV, Telfer AC, Levesque-Beaudin V, Milton MA, et al. Counting species with DNA barcodes: Canadian insects. Phil Trans R Soc B. 2016; 371: 20150333.
Boloria	eunomia	CBjS07-1052n.2	Canada	Alberta, Limestone Mtn, 45km SW Caroline	51.917	-115.417	Pop11	H1	11	KT133938	x	x	x	x	Centre for Biodiversity Genomics	Hebert PDN, Ratnasingham S, Zakharov EV, Telfer AC, Levesque-Beaudin V, Milton MA, et al. Counting species with DNA barcodes: Canadian insects. Phil Trans R Soc B. 2016; 371: 20150333.
Boloria	eunomia	CBjS07-1065g	Canada	Alberta, Prospect Ck. trail, W Cadomin	52.967	-117.384	Pop12	H1	11	KT144866	x	x	x	x	Centre for Biodiversity Genomics	Hebert PDN, Ratnasingham S, Zakharov EV, Telfer AC, Levesque-Beaudin V, Milton MA, et al. Counting species with DNA barcodes: Canadian insects. Phil Trans R Soc B. 2016; 371: 20150333.
Boloria	eunomia	08BBLEP-02677	Canada	Alberta, Banff NP	51.061	-115.784	Pop13	H4	11	JX008102	x	x	x	x	Centre for Biodiversity Genomics	Mutanen M, Hausmann A, Hebert PDN, Landry J-F, de Waard JR, Huemer P (2012) Allopatry as a Gordian Knot for Taxonomists: Patterns of DNA Barcode Divergence in Arctic-Alpine Lepidoptera. PLoS ONE 7(10): e47214.
Boloria	eunomia	TS11	Canada	Alberta, WH. Hawel	53.5366	-113.492	Pop14	H1	11	DQ922869	x	x	x	x		Simonsen,T.J., Wahlberg,N., Warren,A.D., Sperling,F.A.H. The evolutionary history of Boloria (Lepidoptera: Nymphalidae): phylogeny, zoogeography and larval foodplant relationships
Boloria	eunomia	FS-b-2407	Canada	Alberta, Bragg Creek	50.9395	-114.579	Pop15	H1	11	HQ161226	x	x	x	x		Simonsen,T.J., Wahlberg,N., Warren,A.D., Sperling,F.A.H. The evolutionary history of Boloria (Lepidoptera: Nymphalidae): phylogeny, zoogeography and larval foodplant relationships
Boloria	eunomia	AB14-25	Canada	Alberta, Plateaux Mtn.	50.2054	-114.521	Pop16	H1	11	LT795227	H1	2	LT795387	x	Biological Centre CAS, Entomological Institute (ZFF)
Boloria	eunomia	JM-338	Canada	Alberta, Rocky Mts., Banff Nat. Park, Lake Louise env. Fossil Mt. (2946m)	51.4969	-116.054	Pop17	x	11	x	x	x	x	x	Biological Centre CAS, Entomological Institute (ZFF)
Boloria	eunomia	JM-342	Canada	British Columbia, North Rocky Mts. Stone Mts. Prov. Park, Summit Lake env., Microwave Tower	54.2853	-122.644	Pop18	H1	11	LT795269	H3	2	LT795413	x	Biological Centre CAS, Entomological Institute (ZFF)
Boloria	eunomia	AB8-1	Czech Republic	Bohemia Mer., Světlík	48.7165	14.2047	Pop19	H25	1	LT795236	H4	1	LT795396	x	Biological Centre CAS, Entomological Institute (ZFF)
Boloria	eunomia	AB8-16	Czech Republic	Bohemia Mer., Světlík	48.7165	14.2047	Pop19	H25	1	LT795237	H4	1	LT795397	x	Biological Centre CAS, Entomological Institute (ZFF)
Boloria	eunomia	AB8-17	Czech Republic	Bohemia Mer., Světlík	48.7165	14.2047	Pop19	H26	1	LT795238	H4	1	LT795398	x	Biological Centre CAS, Entomological Institute (ZFF)
Boloria	eunomia	AB8-19	Czech Republic	Bohemia Mer., Světlík	48.7165	14.2047	Pop19	H25	1	LT795239	H4	1	LT795399	x	Biological Centre CAS, Entomological Institute (ZFF)
Boloria	eunomia	AB8-23	Czech Republic	Bohemia Mer., Světlík	48.7165	14.2047	Pop19	H25	1	LT795240	H4	1	LT795400	x	Biological Centre CAS, Entomological Institute (ZFF)
Boloria	eunomia	AB8-24	Czech Republic	Bohemia Mer., Světlík	48.7165	14.2047	Pop19	H25	1	LT795241	H4	1	LT795401	x	Biological Centre CAS, Entomological Institute (ZFF)
Boloria	eunomia	1eu_2	Czech Republic	Blazejovice	48.9447	13.9417	Pop20	x	1	LT795154	x	x	x	x	Technische Universität München (JHC)
Boloria	eunomia	2eu_5	Czech Republic	Frantoly	48.9801	14.0793	Pop21	H25	1	LT795158	x	x	x	x	Technische Universität München (JHC)
Boloria	eunomia	2eu_7	Czech Republic	Frantoly	48.9801	14.0793	Pop21	H25	1	LT795159	x	x	x	x	Technische Universität München (JHC)
Boloria	eunomia	2eu_8	Czech Republic	Frantoly	48.9801	14.0793	Pop21	x	1	LT795160	x	x	x	x	Technische Universität München (JHC)
Boloria	eunomia	2eu_10	Czech Republic	Otice	48.8004	14.0878	Pop22	x	1	LT795155	x	x	x	x	Technische Universität München (JHC)
Boloria	eunomia	2eu_13	Czech Republic	Hamr-Zadni Zvonkova	48.7388	14.0076	Pop23	H25	1	LT795156	x	x	x	x	Technische Universität München (JHC)
Boloria	eunomia	2eu_14	Czech Republic	Hamr-Zadni Zvonkova	48.7388	14.0076	Pop23	x	1	LT795157	x	x	x	x	Technische Universität München (JHC)
Boloria	eunomia	5eu_16	Spain	Asturias, Salcedillo	42.9557	-4.00994	Pop24	x	3	LT795179	H4	1	LT795362	x	Technische Universität München (JHC)
Boloria	eunomia	5eu_17	Spain	Asturias, Salcedillo	42.9557	-4.00994	Pop24	H28	3	LT795180	H4	1	LT795363	x	Technische Universität München (JHC)
Boloria	eunomia	5eu_18	Spain	Asturias, Salcedillo	42.9557	-4.00994	Pop24	x	3	LT795181	H4	1	LT795364	x	Technische Universität München (JHC)
Boloria	eunomia	5eu_19	Spain	Pyrenees, Barrage de Matemale	42.5594	2.09821	Pop25	H31	3	LT795182	H4	1	LT795365	x	Technische Universität München (JHC)
Boloria	eunomia	5eu_20	Spain	Pyrenees, Barrage de Matemale	42.5594	2.09821	Pop25	H31	3	LT795184	x	x	x	x	Technische Universität München (JHC)
Boloria	eunomia	5eu_21	Spain	Pyrenees, Barrage de Matemale	42.5594	2.09821	Pop25	H31	3	LT795185	x	x	x	x	Technische Universität München (JHC)
Boloria	eunomia	5eu_22	Spain	Pyrenees, Barrage de Matemale	42.5594	2.09821	Pop25	H31	3	LT795186	H5	1	LT795367	x	Technische Universität München (JHC)
Boloria	eunomia	5eu_23	Spain	Asturias, Celada	42.9495	-4.03559	Pop26	H28	3	LT795187	H4	1	LT795368	x	Technische Universität München (JHC)
Boloria	eunomia	5eu_24	Spain	Asturias, Celada	42.9495	-4.03559	Pop26	H28	3	LT795188	H4	1	LT795369	x	Technische Universität München (JHC)
Boloria	eunomia	5eu_25	Spain	Asturias, Celada	42.9495	-4.03559	Pop26	H28	3	LT795189	H4	1	LT795370	x	Technische Universität München (JHC)
Boloria	eunomia	5eu_26	Spain	Asturias, Celada	42.9495	-4.03559	Pop26	H28	3	LT795190	x	x	x	x	Technische Universität München (JHC)
Boloria	eunomia	5eu_27	Spain	Pyrenees, Porta	42.5175	1.79947	Pop27	H29	3	LT795191	H4	1	LT795371	x	Technische Universität München (JHC)
Boloria	eunomia	5eu_28	Spain	Pyrenees, Porta	42.5175	1.79947	Pop27	H31	3	LT795192	x	x	x	x	Technische Universität München (JHC)
Boloria	eunomia	5eu_29	Spain	Pyrenees, Porta	42.5175	1.79947	Pop27	H31	3	LT795193	x	x	x	x	Technische Universität München (JHC)
Boloria	eunomia	5eu_30	Spain	Pyrenees, Porta	42.5175	1.79947	Pop27	H31	3	LT795195	H4	1	LT795373	x	Technische Universität München (JHC)
Boloria	eunomia	RVcoll.07-C632.1	Spain	Catalonia, Girona, Meranges	42.448	1.781	Pop28	H31	3	HM901618	x	x	x	x	Institut de Biologia Evolutiva (CSIC-UPF), Butterfly Diversity and Evolution Lab	Vlad Dinca, Sergio Montagud, Gerard Talavera, Juan Hernandez-Roldan, Miguel L. Munguira, Enrique Garcia-Barros, Paul D. N. Hebert, Roger Vila DNA barcode reference library for Iberian butterflies enables a continental-scale preview of potential cryptic diversity Scientific Reports 2015-07-24;5(-):12395
Boloria	eunomia	RVcoll.07-C679	Spain	Catalonia, Girona, Meranges	42.448	1.781	Pop28	H31	3	GU677019	x	x	x	x	Institut de Biologia Evolutiva (CSIC-UPF), Butterfly Diversity and Evolution Lab	Vlad Dinca, Sergio Montagud, Gerard Talavera, Juan Hernandez-Roldan, Miguel L. Munguira, Enrique Garcia-Barros, Paul D. N. Hebert, Roger Vila DNA barcode reference library for Iberian butterflies enables a continental-scale preview of potential cryptic diversity Scientific Reports 2015-07-24;5(-):12395
Boloria	eunomia	RVcoll.09-V672	Spain	Catalonia, Girona, Meranges	42.448	1.781	Pop28	H31	3	HM901612	x	x	x	x	Institut de Biologia Evolutiva (CSIC-UPF), Butterfly Diversity and Evolution Lab	Vlad Dinca, Sergio Montagud, Gerard Talavera, Juan Hernandez-Roldan, Miguel L. Munguira, Enrique Garcia-Barros, Paul D. N. Hebert, Roger Vila DNA barcode reference library for Iberian butterflies enables a continental-scale preview of potential cryptic diversity Scientific Reports 2015-07-24;5(-):12395
Boloria	eunomia	RVcoll.08-L802	Spain	Cantabria, Brana Vieja	43.019	-4.344	Pop29	H28	3	GU676265	x	x	x	x	Institut de Biologia Evolutiva (CSIC-UPF), Butterfly Diversity and Evolution Lab	Vlad Dinca, Sergio Montagud, Gerard Talavera, Juan Hernandez-Roldan, Miguel L. Munguira, Enrique Garcia-Barros, Paul D. N. Hebert, Roger Vila DNA barcode reference library for Iberian butterflies enables a continental-scale preview of potential cryptic diversity Scientific Reports 2015-07-24;5(-):12395
Boloria	eunomia	RVcoll.08-L803	Spain	Cantabria, Brana Vieja	43.019	-4.344	Pop29	H28	3	GU676266	x	x	x	x	Institut de Biologia Evolutiva (CSIC-UPF), Butterfly Diversity and Evolution Lab	Vlad Dinca, Sergio Montagud, Gerard Talavera, Juan Hernandez-Roldan, Miguel L. Munguira, Enrique Garcia-Barros, Paul D. N. Hebert, Roger Vila DNA barcode reference library for Iberian butterflies enables a continental-scale preview of potential cryptic diversity Scientific Reports 2015-07-24;5(-):12395
Boloria	eunomia	RVcoll.08-L804	Spain	Cantabria, Brana Vieja	43.019	-4.344	Pop29	H28	3	GU676267	x	x	x	x	Institut de Biologia Evolutiva (CSIC-UPF), Butterfly Diversity and Evolution Lab	Vlad Dinca, Sergio Montagud, Gerard Talavera, Juan Hernandez-Roldan, Miguel L. Munguira, Enrique Garcia-Barros, Paul D. N. Hebert, Roger Vila DNA barcode reference library for Iberian butterflies enables a continental-scale preview of potential cryptic diversity Scientific Reports 2015-07-24;5(-):12395
Boloria	eunomia	RVcoll.08-L805	Spain	Cantabria, Brana Vieja	43.019	-4.344	Pop29	H28	3	GU676268	x	x	x	x	Institut de Biologia Evolutiva (CSIC-UPF), Butterfly Diversity and Evolution Lab	Vlad Dinca, Sergio Montagud, Gerard Talavera, Juan Hernandez-Roldan, Miguel L. Munguira, Enrique Garcia-Barros, Paul D. N. Hebert, Roger Vila DNA barcode reference library for Iberian butterflies enables a continental-scale preview of potential cryptic diversity Scientific Reports 2015-07-24;5(-):12395
Boloria	eunomia	5eu_11	Finland	Lammi	64.0602	29.1115	Pop30	H11	5	LT795174	H17	3	LT795358	x	Technische Universität München (JHC)
Boloria	eunomia	5eu_4	Finland	Lammi	64.0602	29.1115	Pop30	H11	5	LT795202	H4	3	LT795380	x	Technische Universität München (JHC)
Boloria	eunomia	5eu_8	Finland	Lammi	64.0602	29.1115	Pop30	H11	5	LT795206	x	3	LT795384	x	Technische Universität München (JHC)
Boloria	eunomia	5eu_9	Finland	Lammi	64.0602	29.1115	Pop30	H11	5	LT795207	x	3	LT795385	x	Technische Universität München (JHC)
Boloria	eunomia	MM13982	Finland	Ostrobottnia borealis pars australis, Kempele	64.881	25.586	Pop31	H35	6	HM875823	x	x	x	x	University of Oulu	Mutanen M, Hausmann A, Hebert PDN, Landry J-F, de Waard JR, Huemer P (2012) Allopatry as a Gordian Knot for Taxonomists: Patterns of DNA Barcode Divergence in Arctic-Alpine Lepidoptera. PLoS ONE 7(10): e47214.
Boloria	eunomia	MM13983	Finland	Ostrobottnia borealis pars australis, Kempele	64.881	25.586	Pop31	H37	6	HM875824	x	x	x	x	University of Oulu	Mutanen M, Hausmann A, Hebert PDN, Landry J-F, de Waard JR, Huemer P (2012) Allopatry as a Gordian Knot for Taxonomists: Patterns of DNA Barcode Divergence in Arctic-Alpine Lepidoptera. PLoS ONE 7(10): e47214.
Boloria	eunomia	MM17169	Finland	Ostrobottnia borealis pars australis, Kiiminki	64.981	25.729	Pop31	H37	6	JF853660	x	x	x	x	University of Oulu	Mutanen M, Hausmann A, Hebert PDN, Landry J-F, de Waard JR, Huemer P (2012) Allopatry as a Gordian Knot for Taxonomists: Patterns of DNA Barcode Divergence in Arctic-Alpine Lepidoptera. PLoS ONE 7(10): e47214.
Boloria	eunomia	4eu_1	France	Porté-Puymorens	42.5485	1.83658	Pop32	H31	3	LT795169	H4	1	LT795354	x	Technische Universität München (JHC)
Boloria	eunomia	4eu_2	France	Porté-Puymorens	42.5485	1.83658	Pop32	H31	3	LT795170	H4	1	LT795355	x	Technische Universität München (JHC)
Boloria	eunomia	4eu_3	France	Porté-Puymorens	42.5485	1.83658	Pop32	H31	3	LT795171	x	x	x	x	Technische Universität München (JHC)
Boloria	eunomia	4eu_4	France	Porté-Puymorens	42.5485	1.83658	Pop32	H29	3	LT795172	x	x	x	x	Technische Universität München (JHC)
Boloria	eunomia	5eu_35	France	Morvan, Ferme du Lyonnais	47.1829	4.10025	Pop33	H33	4	LT795199	x	1	LT795377	x	Technische Universität München (JHC)
Boloria	eunomia	5eu_36	France	Morvan, Ferme du Lyonnais	47.1829	4.10025	Pop33	x	4	x	H7	1	LT795378	x	Technische Universität München (JHC)
Boloria	eunomia	5eu_37	France	Morvan, Ferme du Lyonnais	47.1829	4.10025	Pop33	H33	4	LT795200	x	x	x	x	Technische Universität München (JHC)
Boloria	eunomia	5eu_38	France	Morvan, Ferme du Lyonnais	47.1829	4.10025	Pop33	H33	4	LT795201	H7	1	LT795379	x	Technische Universität München (JHC)
Boloria	eunomia	6eu_1	France	Nievre, Gien-sur-Cure, le long du ruisseau La Cure	47.1388	4.09422	Pop34	H33	4	LT795208	x	x	x	x	Technische Universität München (JHC)
Boloria	eunomia	6eu_2	France	Nievre, Gien-sur-Cure, le long du ruisseau La Cure	47.1388	4.09422	Pop34	x	4	LT795214	x	x	x	x	Technische Universität München (JHC)
Boloria	eunomia	6eu_3	France	Nievre, Gien-sur-Cure, le long du ruisseau La Cure	47.1388	4.09422	Pop34	H33	4	LT795215	x	x	x	x	Technische Universität München (JHC)
Boloria	eunomia	6eu_4	France	Nievre, Gien-sur-Cure, le long du ruisseau La Cure	47.1388	4.09422	Pop34	H33	4	LT795216	x	x	x	x	Technische Universität München (JHC)
Boloria	eunomia	BC ZSM Lep 25470	Germany	Germany: Bavaria, Oberbayern, Landsberg a.Lech, Diessen am Ammersee, Vilgertshofener Forst, N E, 14-Jun-2009,	47.9465	10.9154	Pop35	H24	2	GU655024	x	x	x	x	SNSB, Zoologische Staatssammlung Muenchen	Hausmann,A., Haszprunar,G., Segerer,A.H., Speidel,W., Behounek,G., Hebert,P.D.N. 2011. Now DNA-barcoded: the butterflies and larger moths of Germany. Spixiana 34:47-58.
Boloria	eunomia	BC ZSM Lep 32171	Germany	Germany: Bavaria, Oberbayern, Bad Toelz-Wolfratshausen, Zellwies	47.8045	11.4636	Pop35	H24	2	JF415681	x	x	x	x	SNSB, Zoologische Staatssammlung Muenchen	Hausmann,A., Haszprunar,G., Segerer,A.H., Speidel,W., Behounek,G., Hebert,P.D.N. 2011. Now DNA-barcoded: the butterflies and larger moths of Germany. Spixiana 34:47-58.
Boloria	eunomia	BC ZSM Lep 21543	Germany	Germany: Bavaria, Oberbayern, Koenigsdorf, Weitfilz	47.8167	11.45	Pop36	H23	2	JF415682	x	x	x	x	SNSB, Zoologische Staatssammlung Muenchen	Hausmann,A., Haszprunar,G., Segerer,A.H., Speidel,W., Behounek,G., Hebert,P.D.N. 2011. Now DNA-barcoded: the butterflies and larger moths of Germany. Spixiana 34:47-58.
Boloria	eunomia	3eu_2	Germany	Elbsee	47.5	10.3	Pop37	H25	2	LT795164	x	1	LT795348	x	Technische Universität München (JHC)
Boloria	eunomia	3eu_3	Germany	Elbsee	47.5	10.3	Pop37	H23	2	LT795165	x	1	LT795349	x	Technische Universität München (JHC)
Boloria	eunomia	3eu_5	Germany	Königsdorf	47.49	11.29	Pop38	x	1	LT795166	H4	1	LT795350	x	Technische Universität München (JHC)
Boloria	eunomia	3eu_6	Germany	Königsdorf	47.49	11.29	Pop38	H27	1	LT795167	x	1	LT795351	x	Technische Universität München (JHC)
Boloria	eunomia	3eu_8	Germany	Königsdorf	47.49	11.29	Pop38	x	1	x	H4	1	LT795352	x	Technische Universität München (JHC)
Boloria	eunomia	BC ZSM Lep 72625	Germany	Rhineland-Palatinate, Reinsfeld, Reinsfeld-Wiesen b. Autobahn	49.6728	6.91722	Pop39	H33	4	BOLD database	x	x	x	x	SNSB, Zoologische Staatssammlung Muenchen
Boloria	eunomia	BC ZSM Lep 75551	Germany	Oberbayern, Landkreis Garmisch-Partenkirchen, Ettal, Graswang	47.569	11.094	Pop40	H23	2	BOLD database	x	x	x	x	SNSB, Zoologische Staatssammlung Muenchen
Boloria	eunomia	BC ZSM Lep 75234	Germany	Bavaria, Schwaben, Kettershausen	48.1858	10.2459	Pop41	H23	2	BOLD database	x	x	x	x	SNSB, Zoologische Staatssammlung Muenchen
Boloria	eunomia	BC ZSM Lep 53120	Germany	Bavaria, Schwaben, Lamerdingen, Kleinkitzighofen	48.0772	10.96	Pop42	H23	2	JX034677	x	x	x	x	SNSB, Zoologische Staatssammlung Muenchen	Mutanen M, Hausmann A, Hebert PDN, Landry J-F, de Waard JR, Huemer P (2012) Allopatry as a Gordian Knot for Taxonomists: Patterns of DNA Barcode Divergence in Arctic-Alpine Lepidoptera. PLoS ONE 7(10): e47214.
Boloria	eunomia	BC ZSM Lep 53121	Germany	Bavaria, Schwaben, Lamerdingen, Kleinkitzighofen	48.0772	10.96	Pop42	H25	2	JX034619	x	x	x	x	SNSB, Zoologische Staatssammlung Muenchen	Mutanen M, Hausmann A, Hebert PDN, Landry J-F, de Waard JR, Huemer P (2012) Allopatry as a Gordian Knot for Taxonomists: Patterns of DNA Barcode Divergence in Arctic-Alpine Lepidoptera. PLoS ONE 7(10): e47214.
Boloria	eunomia	AB5-29	Norway	Barduftos	69.0167	18.6667	Pop43	H40	7	LT795232	x	x	x	x	Biological Centre CAS, Entomological Institute (ZFF)
Boloria	eunomia	AB5-32	Norway	Barduftos	69.0167	18.6667	Pop43	H40	7	LT795233	x	x	x	x	Biological Centre CAS, Entomological Institute (ZFF)
Boloria	eunomia	5eu_31	Norway	Engerdal	61.7529	11.9555	Pop44	H37	6	LT795196	x	3	LT795374	x	Technische Universität München (JHC)
Boloria	eunomia	5eu_32	Norway	Engerdal	61.7529	11.9555	Pop44	H37	6	LT795197	H10	3	LT795375	x	Technische Universität München (JHC)
Boloria	eunomia	5eu_33	Norway	Engerdal	61.7529	11.9555	Pop44	H37	6	LT795198	H17	3	LT795376	x	Technische Universität München (JHC)
Boloria	eunomia	AB14-26	Poland	Bialowieza	52.6989	23.8572	Pop45	H11	5	LT795228	H10	3	LT795388	x	Biological Centre CAS, Entomological Institute (ZFF)
Boloria	eunomia	EN1	Poland	SKIEBLEWO	53.7667	23.4	Pop46	H11	5	LT795242	x	x	x	x	University of Białystok (MS)
Boloria	eunomia	EN5	Poland	SKIEBLEWO	53.7667	23.4	Pop46	H13	5	LT795257	x	x	x	x	University of Białystok (MS)
Boloria	eunomia	EN31	Poland	SOKALE	53.0667	23.5333	Pop47	H19	8	LT795253	x	1		x	University of Białystok (MS)
Boloria	eunomia	EN35	Poland	SOKALE	53.0667	23.5333	Pop47	H18	8	LT795254	x	x	x	x	University of Białystok (MS)
Boloria	eunomia	EN40	Poland	SOKALE	53.0667	23.5333	Pop47	H19	8	LT795255	x	x	x	x	University of Białystok (MS)
Boloria	eunomia	EN45	Poland	SOKALE	53.0667	23.5333	Pop47	H19	8	LT795256	x	1		x	University of Białystok (MS)
Boloria	eunomia	EN61	Poland	POGORZELEC	52.7167	23.8167	Pop48	H19	8	LT795258	x	x	x	x	University of Białystok (MS)
Boloria	eunomia	EN65	Poland	POGORZELEC	52.7167	23.8167	Pop48	H19	8	LT795259	x	x	x	x	University of Białystok (MS)
Boloria	eunomia	EN100	Poland	MOSKAL	53.3	23.15	Pop49	H13	5	LT795243	x	x	x	x	University of Białystok (MS)
Boloria	eunomia	EN105	Poland	MOSKAL	53.3	23.15	Pop49	H11	5	LT795244	x	x	x	x	University of Białystok (MS)
Boloria	eunomia	EN91	Poland	MOSKAL	53.3	23.15	Pop49	H39	5	LT795260	x	x	x	x	University of Białystok (MS)
Boloria	eunomia	EN95	Poland	MOSKAL	53.3	23.15	Pop49	H39	5	LT795261	x	x	x	x	University of Białystok (MS)
Boloria	eunomia	EN123	Poland	IMIELTY ŁUG	50.6667	22.25	Pop50	H11	5	LT795245	H9	3	MK252914	x	University of Białystok (MS)
Boloria	eunomia	EN124	Poland	IMIELTY ŁUG	50.6667	22.25	Pop50	H11	5	LT795246	x	x	x	x	University of Białystok (MS)
Boloria	eunomia	EN153	Poland	PAPIERNIA	50.2	23.3667	Pop51	H16	5	LT795247	x	x	x	x	University of Białystok (MS)
Boloria	eunomia	EN154	Poland	PAPIERNIA	50.2	23.3667	Pop51	H16	5	LT795248	x	x	x	x	University of Białystok (MS)
Boloria	eunomia	EN190	Poland	CZEMERNIK	51.3333	23.2833	Pop52	H16	5	LT795249	x	x	x	x	University of Białystok (MS)
Boloria	eunomia	EN195	Poland	CZEMERNIK	51.3333	23.2833	Pop52	H16	5	LT795250	x	x	x	x	University of Białystok (MS)
Boloria	eunomia	EN213	Poland	GĄZWA	53.8833	21.2333	Pop53	H11	5	LT795251	x	3	x	x	University of Białystok (MS)
Boloria	eunomia	EN214	Poland	GĄZWA	53.8833	21.2333	Pop53	H11	5	LT795252	H14	3	MK252915	x	University of Białystok (MS)
Boloria	eunomia	AB5-6	Russia	Altai Republic, Kosh-Agach district, Pereval to Dzhazator, alpine meadows	49.692	87.476	Pop54	H46	7	LT795234	H13	3	LT795394	x	Biological Centre CAS, Entomological Institute (ZFF)
Boloria	eunomia	AB14-14	Russia	Yakutia, Ojmiakon Distr.	63.2435	143.189	Pop55	x	x	x	x	3	x	x	Biological Centre CAS, Entomological Institute (ZFF)
Boloria	eunomia	AB14-2	Russia	Yakutia, Ojmiakon Distr.	63.2435	143.189	Pop55	x	x	x	H10	3	LT795386	x	Biological Centre CAS, Entomological Institute (ZFF)
Boloria	eunomia	AB14-15	Russia	W. Chukotka, Bilibino vill.	68.0566	166.451	Pop56	H34	7	LT795221	x	x	x	x	Biological Centre CAS, Entomological Institute (ZFF)
Boloria	eunomia	AB14-16	Russia	W. Chukotka, Bilibino vill.	68.0566	166.451	Pop56	x	7	LT795222	x	x	x	x	Biological Centre CAS, Entomological Institute (ZFF)
Boloria	eunomia	AB14-17	Russia	W. Chukotka, Bilibino vill.	68.0566	166.451	Pop56	x	x	x	x	x	x	x	Biological Centre CAS, Entomological Institute (ZFF)
Boloria	eunomia	AB14-4	Russia	W. Chukotka, Bilibino vill.	68.0566	166.451	Pop56	x	x	x	H8	3	LT795389	x	Biological Centre CAS, Entomological Institute (ZFF)
Boloria	eunomia	AB14-7	Russia	W. Chukotka, Bilibino vill.	68.0566	166.451	Pop56	H34	7	LT795229	H10	3	LT795390	x	Biological Centre CAS, Entomological Institute (ZFF)
Boloria	eunomia	AB14-5	Russia	Polar Ural Mts., Seida st.	67.0411	63.0985	Pop57	x	7	x	x	x	x	x	Biological Centre CAS, Entomological Institute (ZFF)
Boloria	eunomia	AB14-13	Russia	Polar tundra of Yakutia, Upper Olenek river	68.3506	112.273	Pop58	x	7	x	x	x	x	x	Biological Centre CAS, Entomological Institute (ZFF)
Boloria	eunomia	AB14-19	Russia	Polar tundra of Yakutia, Upper Olenek river	68.3506	112.273	Pop58	H38	7	LT795223	x	x	x	x	Biological Centre CAS, Entomological Institute (ZFF)
Boloria	eunomia	AB14-22	Russia	Polar tundra of Yakutia, Upper Olenek river	68.3506	112.273	Pop58	H38	7	LT795224	x	x	x	x	Biological Centre CAS, Entomological Institute (ZFF)
Boloria	eunomia	AB14-8	Russia	Polar tundra of Yakutia, Upper Olenek river	68.3506	112.273	Pop58	x	7		x	x	x	x	Biological Centre CAS, Entomological Institute (ZFF)
Boloria	eunomia	AB14-11	Russia	C. Sakhalin, Tumovsk distr.	50.8892	142.695	Pop59	x	9		x	x	x	x	Biological Centre CAS, Entomological Institute (ZFF)
Boloria	eunomia	AB14-23	Russia	C. Sakhalin, Tumovsk distr.	50.8892	142.695	Pop59	H35	9	LT795225	x	x	x	x	Biological Centre CAS, Entomological Institute (ZFF)
Boloria	eunomia	AB14-24	Russia	C. Sakhalin, Tumovsk distr.	50.8892	142.695	Pop59	H37	9	LT795226	x	x	x	x	Biological Centre CAS, Entomological Institute (ZFF)
Boloria	eunomia	JM-132	Russia	South Ural Mountains, Chelyabinsk Province, Katav-Ivanovsky District, Tyulyuk village	54.6103	58.7733	Pop60	x	x	x	H4	1	LT795407	x	Biological Centre CAS, Entomological Institute (ZFF)
Boloria	eunomia	JM-139	Russia	Middle Ural Mountains, Sverdlovsk Province, 38 km W from Pervouralsk, Kuzino settlement station	57.0182	59.4402	Pop61	x	x	x	x	x	x	x	Biological Centre CAS, Entomological Institute (ZFF)
Boloria	eunomia	JM-140	Russia	Middle Ural Mountains, Sverdlovsk Province, 38 km W from Pervouralsk, Kuzino settlement station	57.0182	59.4402	Pop61	H11	5	LT795264	x	1	LT795408	x	Biological Centre CAS, Entomological Institute (ZFF)
Boloria	eunomia	ZF-LY-002070	Russia	Middle Ural Mountains, Sverdlovsk Province, 38 km. W from Pervouralsk, Kuzino settlement station	57.1389	59.525	Pop61	x	5	LT795270	x	x	x	x	Biological Centre CAS, Entomological Institute (ZFF)
Boloria	eunomia	ZF-LY-002071	Russia	Middle Ural Mountains, Sverdlovsk Province, 38 km. W from Pervouralsk, Kuzino settlement station	57.1389	59.525	Pop61	x	5	LT795271	x	x	x	x	Biological Centre CAS, Entomological Institute (ZFF)
Boloria	eunomia	JM-141	Russia	NE Siberia, Magadan Province, Susuman town suburbs, 650 km NW of Magadan	62.7826	148.166	Pop62	x	9	x	H11	3	LT795409	x	Biological Centre CAS, Entomological Institute (ZFF)
Boloria	eunomia	JB00205	Russia	Altai Republic, Altai Mts., Dzhazator env., Argut valley	49.8711	87.3529	Pop63	x	7	x	H20	3	LT795402	x	Jiri Benes Collection
Boloria	eunomia	JB00207	Russia	Altai Republic, Altai Mts., Dzhazator env., Argut valley	49.8711	87.3529	Pop63	x	7	x	H21	3	LT795403	x	Jiri Benes Collection
Boloria	eunomia	JB00208	Russia	Altai Republic, Altai Mts., Dzhazator env., Argut valley	49.8711	87.3529	Pop63	x	7	LT795262	H10	3	LT795404	x	Jiri Benes Collection
Boloria	eunomia	JM-181	Russia	Altai Republic, Dzhazator env., Argut valley	49.7321	87.3503	Pop63	H44	7	LT795265	x	3	LT795410	x	Biological Centre CAS, Entomological Institute (ZFF)
Boloria	eunomia	ZF-LY-002052	Russia	Kamchatka pen-la; Bistrinskiy distr.; Sredinniy range; Esso vill.; Bistray riv.	55.9306	158.695	Pop64	x	7	x	x	x	x	x	Biological Centre CAS, Entomological Institute (ZFF)
Boloria	eunomia	ZF-LY-002053	Russia	Kamchatka pen-la; Bistrinskiy distr.; Sredinniy range; Esso vill.; Bistray riv.	55.9306	158.695	Pop64	x	7	x	x	x	x	x	Biological Centre CAS, Entomological Institute (ZFF)
Boloria	eunomia	ZF-LY-002054	Russia	Kamchatka pen-la; Bistrinskiy distr.; Sredinniy range; Esso vill.; Bistray riv.	55.9306	158.695	Pop64	x	7	x	x	x	x	x	Biological Centre CAS, Entomological Institute (ZFF)
Boloria	eunomia	ZF-LY-002055	Russia	Kamchatka pen-la; Bistrinskiy distr.; Sredinniy range; Esso vill.; Bistray riv.	55.9306	158.695	Pop64	x	7	x	x	x	x	x	Biological Centre CAS, Entomological Institute (ZFF)
Boloria	eunomia	JM-220	Russia	Khabarovsk reg., Verkhnebureinskyi district, Nature reserve Bureinsky, upper stream Pravaya Bureya river, cordon Kontrolniy punkt svyazi	49.399	129.552	Pop65	x	9	LT795267	H15	3	LT795412	x	Biological Centre CAS, Entomological Institute (ZFF)
Boloria	eunomia	JM-221	Russia	Khabarovsk reg., Verkhnebureinskyi district, Nature reserve Bureinsky, upper stream Pravaya Bureya river, cordon Kontrolniy punkt svyazi	49.399	129.552	Pop65	x	9	x	x	3	x	x	Biological Centre CAS, Entomological Institute (ZFF)
Boloria	eunomia	JM-229	Russia	Khabarovsk reg., Verkhnebureinskyi district, Nature reserve Bureinsky, upper stream Pravaya Bureya river, cordon Kontrolniy punkt svyazi	49.399	129.552	Pop65	x	9	x	x	3	x	x	Biological Centre CAS, Entomological Institute (ZFF)
Boloria	eunomia	JM-230	Russia	Khabarovsk reg., Verkhnebureinskyi district, Nature reserve Bureinsky, upper stream Pravaya Bureya river, cordon Kontrolniy punkt svyazi	49.399	129.552	Pop65	x	9	LT795268	x	3	x	x	Biological Centre CAS, Entomological Institute (ZFF)
Boloria	eunomia	JB00209	Russia	Altai Republic, Dzhazator env., S slopes N of village	49.8422	87.5417	Pop66	x	7	x	x	3	x	x	Jiri Benes Collection
Boloria	eunomia	JB00210	Russia	Altai Republic, Dzhazator env., S slopes N of village	49.8422	87.5417	Pop66	x	7	LT795263	H12	3	LT795405	x	Jiri Benes Collection
Boloria	eunomia	JB00211	Russia	Altai Republic, Dzhazator env., S slopes N of village	49.8422	87.5417	Pop66	x	7	x	x	3	x	x	Jiri Benes Collection
Boloria	eunomia	NW151-13	Russia	Altai Mts., Aktash vill.	50.3086	87.6077	Pop67	H44	7	HQ161271	x	x	x	x		Simonsen,T.J., Wahlberg,N., Warren,A.D., Sperling,F.A.H. The evolutionary history of Boloria (Lepidoptera: Nymphalidae): phylogeny, zoogeography and larval foodplant relationships
Boloria	eunomia	JM-188	Russia	Altai Republic, South-Chuya ridge, Ik-tu, Dzhazator env.	49.7688	87.5778	Pop68	H45	7	LT795266	H10	3	LT795411	x	Biological Centre CAS, Entomological Institute (ZFF)
Boloria	eunomia	JM-191	Russia	Altai Republic, South-Chuya ridge, Ik-tu, Dzhazator env.	49.7688	87.5778	Pop68	x	x	x	x	x	x	x	Biological Centre CAS, Entomological Institute (ZFF)
Boloria	eunomia	2005-LOWA-292	Russia	Russia, Pskovskaya oblast, Sebezh	56.133	28.667	Pop69	H11	5	FJ664014	x	x	x	x	McGuire Centre for Lepidoptera and Biodiversity	Lukhtanov,V.A., Sourakov,A., Zakharov,E.V., Hebert,P.D. 2009. DNA barcoding Central Asian butterflies: increasing geographical dimension does not significantly reduce the success of species identification. Mol Ecol Resour 9:1302-1310.
Boloria	eunomia	2005-LOWA-293	Russia	Russia, Pskovskaya oblast, Sebezh	56.133	28.667	Pop69	H11	5	FJ664013	x	x	x	x	McGuire Centre for Lepidoptera and Biodiversity	Lukhtanov,V.A., Sourakov,A., Zakharov,E.V., Hebert,P.D. 2009. DNA barcoding Central Asian butterflies: increasing geographical dimension does not significantly reduce the success of species identification. Mol Ecol Resour 9:1302-1310.
Boloria	eunomia	2005-LOWA-758	Russia	Russia, Sankt-Petersburg	59.867	29.517	Pop70	H11	5	FJ664012	x	x	x	x	McGuire Centre for Lepidoptera and Biodiversity	Lukhtanov,V.A., Sourakov,A., Zakharov,E.V., Hebert,P.D. 2009. DNA barcoding Central Asian butterflies: increasing geographical dimension does not significantly reduce the success of species identification. Mol Ecol Resour 9:1302-1310.
Boloria	eunomia	AB14-1	Russia	W. Sayans Mts., Khakassiya	52.0221	89.307	Pop71	H38	7	LT795219	x	x	x	x	Biological Centre CAS, Entomological Institute (ZFF)
Boloria	eunomia	AB14-10	Russia	W. Sayans Mts., Khakassiya	52.0221	89.307	Pop71	H38	7	LT795220	x	x	x	x	Biological Centre CAS, Entomological Institute (ZFF)
Boloria	eunomia	AB14-21	Russia	W. Sayans Mts., Khakassiya	52.0221	89.307	Pop71	x	7	x	x	x	x	x	Biological Centre CAS, Entomological Institute (ZFF)
Boloria	eunomia	JM-149	Russia	Eastern Sayan Mountains, Republic of Buryatia, Tunkinsky District, Mondy village env-	51.6757	100.992	Pop72	x	9	x	x	x	x	x	Biological Centre CAS, Entomological Institute (ZFF)
Boloria	eunomia	6eu_8	Sweden	S to Jukkasjärvi	67.8282	20.5935	Pop73	x	7	LT795217	x	x	x	x	Technische Universität München (JHC)
Boloria	eunomia	6eu_9	Sweden	S to Jukkasjärvi	67.8282	20.5935	Pop73	H42	7	LT795218	x	x	x	x	Technische Universität München (JHC)
Boloria	eunomia	6eu_10	Sweden	Tol Abisko, Slaktatjokko	68.3519	18.6746	Pop74	x	7	LT795209	x	x	x	x	Technische Universität München (JHC)
Boloria	eunomia	6eu_11	Sweden	S. Hr. Mittädalen	62.6962	12.6876	Pop75	H37	6	LT795210	x	x	x	x	Technische Universität München (JHC)
Boloria	eunomia	6eu_12	Sweden	S. Hr. Mittädalen	62.6962	12.6876	Pop75	H37	6	LT795211	x	x	x	x	Technische Universität München (JHC)
Boloria	eunomia	6eu_13	Sweden	S. Hr. Mittädalen	62.6962	12.6876	Pop75	H37	6	LT795212	x	x	x	x	Technische Universität München (JHC)
Boloria	eunomia	6eu_14	Sweden	S. Hr. Mittädalen	62.6962	12.6876	Pop75	H37	6	LT795213	x	x	x	x	Technische Universität München (JHC)
Boloria	eunomia	FS-b-4203	USA	Oxford Co., Maine	44.1352	-70.4921	Pop76	H2	11	HQ161248	x	x	x	x		Simonsen,T.J., Wahlberg,N., Warren,A.D., Sperling,F.A.H. The evolutionary history of Boloria (Lepidoptera: Nymphalidae): phylogeny, zoogeography and larval foodplant relationships
Boloria	eunomia	ZF-LY-003207	USA	Alaska, Fairbanks, Creamers Fields	64.8697	-147.737	Pop77	H1	11	LT795272	H1	2	LT795414	x	Biological Centre CAS, Entomological Institute (ZFF)
Boloria	eunomia	ZF-LY-003208	USA	Alaska, Fairbanks, Creamers Fields	64.8697	-147.737	Pop77	H1	11	LT795273	H1	2	LT795415	x	University of Alaska Museum of the North
Boloria	eunomia	ZF-LY-003209	USA	Alaska, Fairbanks, Creamers Fields	64.8697	-147.737	Pop77	H1	11	LT795274	H1	2	LT795416	x	University of Alaska Museum of the North
Boloria	eunomia	ZF-LY-003212	USA	Alaska, Fairbanks, Creamers Fields	64.8697	-147.737	Pop77	H1	11	LT795275	H1	2	LT795417	x	University of Alaska Museum of the North
Boloria	eunomia	ZF-LY-003213	USA	Alaska, Fairbanks, Creamers Fields	64.8697	-147.737	Pop77	H1	11	LT795276	H1	2	LT795418	x	University of Alaska Museum of the North
Boloria	eunomia	ZF-LY-003215	USA	Alaska, Fairbanks, Creamers Fields	64.8697	-147.737	Pop77	H1	11	LT795277	H1	2	LT795419	x	University of Alaska Museum of the North
Boloria	eunomia	ZF-LY-003218	USA	Alaska, Fairbanks, Creamers Fields	64.8697	-147.737	Pop77	H1	11	LT795278	H1	2	LT795420	x	University of Alaska Museum of the North
Boloria	eunomia	ZF-LY-003409	USA	Alaska, Fairbanks, Creamers Fields	64.8697	-147.737	Pop77	H1	11	LT795279	H1	2	LT795421	x	Biological Centre CAS, Entomological Institute (ZFF)
Boloria	eunomia	ZF-LY-003512	USA	Alaska, Eagle Summit	65.4907	-145.403	Pop78	H1	11	LT795280	H1	2	LT795422	x	University of Alaska Museum of the North
Boloria	eunomia	ZF-LY-003529	USA	Alaska, Eagle Summit	65.4907	-145.403	Pop78	H1	11	LT795281	H1	2	LT795423	x	Biological Centre CAS, Entomological Institute (ZFF)
Boloria	eunomia	ZF-LY-003545	USA	Alaska, E site of Galbraith lake,	68.4504	-149.507	Pop79	H1	11	LT795282	x	x	x	x	Jure Rekelij Collection
Boloria	eunomia	ZF-LY-003546	USA	Alaska, E site of Galbraith lake,	68.4504	-149.507	Pop79	H1	11	LT795283	x	x	x	x	Jure Rekelij Collection
Boloria	eunomia	ZF-LY-003822	USA	Alaska, Richardson Hwy, Fielding Lake	63.1944	-145.649	Pop80	H1	11	LT795284	H2	2	LT795424	x	Biological Centre CAS, Entomological Institute (ZFF)
Boloria	eunomia	ZF-LY-003841	USA	Alaska, access road to Radio Tower, mile 1338, Alaska Hwy	63.8491	-145.046	Pop81	x	x	x	H1	2	LT795425	x	University of Alaska Museum of the North
Boloria	eunomia	ZF-LY-003848	USA	Alaska, Bonanza Creek Experimental forest	64.7033	-148.297	Pop82	x	x	x	H1	2	LT795426	x	University of Alaska Museum of the North
Boloria	eunomia	UAMIC494-13	USA	Alaska, Arctic NWR: Atigun Gorge	68.4893	-149.203	Pop83	H3	11	KU874407	x	x	x	x	University of Alaska Museum of the North	Sikes,D.S., Bowser,M., Morton,J.M., Bickford,C., Meierotto,S. and Hildebrandt,K. (2017) Building a DNA barcode library of Alaska's non-marine arthropods. Genome, 60 (3), 248-259.
Boloria	eunomia	JM-946	Sweden	Abisko	68.3519	18.6746	Pop74	H40	7	MK252940	H19	3	MK252906	x	Entomological Institute, Müncheberg
Boloria	eunomia	JM-950	Sweden	Abisko	68.3519	18.6746	Pop74	x	x	MK252941	H16	3	MK252907	x	Entomological Institute, Müncheberg
Boloria	eunomia	JM-951	Sweden	Abisko	68.3519	18.6746	Pop74	H40	7	MK252942	H13	3	MK252908	x	Entomological Institute, Müncheberg
Boloria	eunomia	JM-952	Sweden	Abisko	68.3519	18.6746	Pop74	H40	7	MK252943	x	x	MK252911	x	Entomological Institute, Müncheberg
Boloria	eunomia	JM-953	Sweden	Abisko	68.3519	18.6746	Pop74	H40	7	MK252944	H17	3	MK252909	x	Entomological Institute, Müncheberg
Boloria	eunomia	JM-956	Sweden	Abisko	68.3519	18.6746	Pop74	H42	7	MK252945	H18	3	MK252910	x	Entomological Institute, Müncheberg
Boloria	eunomia	JM-1153	Russia	Kavkaz	43.4517	41.7371	Pop84	H22	10	MK252938	H7	1	MK252912	x	Biological Centre CAS, Entomological Institute (ZFF)
Boloria	eunomia	JM-1154	Russia	Kavkaz	43.4517	41.7371	Pop84	H20	10	MK252939	H7	1	MK252913	x	Biological Centre CAS, Entomological Institute (ZFF)
Boloria	eunomia	MG735667	Russia	Kamchatka pen-la; Bistrinskiy distr.; Sredinniy range; Esso vill.; Bistray riv.	55.9306	158.695	Pop64	H8	7	MG735667	x	x	x	x		Yakovlev RV, Shapoval NA, Kuftina GN, Kulak AV, Kovalev SV. Notes on the molecular taxonomy of the Proclossiana eunomia complex (Lepidoptera, Nymphalidae: Argynnini): analysis of DNA barcodes. Ukr J Ecol. 2018;8(1):222–232.
Boloria	eunomia	MG735668	Russia	Kamchatka pen-la; Bistrinskiy distr.; Sredinniy range; Esso vill.; Bistray riv.	55.9306	158.695	Pop64	H9	7	MG735668	x	x	x	x		Yakovlev RV, Shapoval NA, Kuftina GN, Kulak AV, Kovalev SV. Notes on the molecular taxonomy of the Proclossiana eunomia complex (Lepidoptera, Nymphalidae: Argynnini): analysis of DNA barcodes. Ukr J Ecol. 2018;8(1):222–232.
Boloria	eunomia	MG735669	Russia	Kamchatka pen-la; Bistrinskiy distr.; Sredinniy range; Esso vill.; Bistray riv.	55.9306	158.695	Pop64	H9	7	MG735669	x	x	x	x		Yakovlev RV, Shapoval NA, Kuftina GN, Kulak AV, Kovalev SV. Notes on the molecular taxonomy of the Proclossiana eunomia complex (Lepidoptera, Nymphalidae: Argynnini): analysis of DNA barcodes. Ukr J Ecol. 2018;8(1):222–232.
Boloria	eunomia	MG735633	Russia	Moscow reg., Sergiev Posad distr., SE Maloye Lake, Bat'kovskoye raised bog	56.296330	38.170259	Pop85	H10	5	MG735633	x	x	x	x		Yakovlev RV, Shapoval NA, Kuftina GN, Kulak AV, Kovalev SV. Notes on the molecular taxonomy of the Proclossiana eunomia complex (Lepidoptera, Nymphalidae: Argynnini): analysis of DNA barcodes. Ukr J Ecol. 2018;8(1):222–232.
Boloria	eunomia	MG735634	Russia	Moscow reg., Sergiev Posad distr., vicinity of Bol'shoye Lake, Bat'kovskoye raised bog	56.296330	38.170259	Pop85	H11	5	MG735634	x	x	x	x		Yakovlev RV, Shapoval NA, Kuftina GN, Kulak AV, Kovalev SV. Notes on the molecular taxonomy of the Proclossiana eunomia complex (Lepidoptera, Nymphalidae: Argynnini): analysis of DNA barcodes. Ukr J Ecol. 2018;8(1):222–232.
Boloria	eunomia	MG735635	Russia	Moscow reg., Shatursky distr., 1.7 km NW Tugolesye railway station	55.568142	39.787405	Pop86	H11	5	MG735635	x	x	x	x		Yakovlev RV, Shapoval NA, Kuftina GN, Kulak AV, Kovalev SV. Notes on the molecular taxonomy of the Proclossiana eunomia complex (Lepidoptera, Nymphalidae: Argynnini): analysis of DNA barcodes. Ukr J Ecol. 2018;8(1):222–232.
Boloria	eunomia	MG735636	Russia	Moscow reg., Shatursky distr., 1.7 km NW Tugolesye railway station	55.568143	39.787406	Pop86	H11	5	MG735636	x	x	x	x		Yakovlev RV, Shapoval NA, Kuftina GN, Kulak AV, Kovalev SV. Notes on the molecular taxonomy of the Proclossiana eunomia complex (Lepidoptera, Nymphalidae: Argynnini): analysis of DNA barcodes. Ukr J Ecol. 2018;8(1):222–232.
Boloria	eunomia	MG735637	Russia	Yaroslavl reg., Pereslavsky distr., 1.1 km NE Zhupeevo vill., Polovetsko-Kupanskoe (Bol'shoye) raised bog	56.942551	38.621224	Pop87	H12	5	MG735637	x	x	x	x		Yakovlev RV, Shapoval NA, Kuftina GN, Kulak AV, Kovalev SV. Notes on the molecular taxonomy of the Proclossiana eunomia complex (Lepidoptera, Nymphalidae: Argynnini): analysis of DNA barcodes. Ukr J Ecol. 2018;8(1):222–232.
Boloria	eunomia	MG735638	Russia	Yaroslavl reg., Pereslavsky distr., 1.1 km NE Zhupeevo vill., Polovetsko-Kupanskoe (Bol'shoye) raised bog	56.942551	38.621224	Pop87	H10	5	MG735638	x	x	x	x		Yakovlev RV, Shapoval NA, Kuftina GN, Kulak AV, Kovalev SV. Notes on the molecular taxonomy of the Proclossiana eunomia complex (Lepidoptera, Nymphalidae: Argynnini): analysis of DNA barcodes. Ukr J Ecol. 2018;8(1):222–232.
Boloria	eunomia	MG735639	Russia	Yaroslavl reg., Pereslavsky distr., 2.6 km SE Kupanskoye vill., National Park «Plesheevo Lake»	56.805093	38.730969	Pop88	H11	5	MG735639	x	x	x	x		Yakovlev RV, Shapoval NA, Kuftina GN, Kulak AV, Kovalev SV. Notes on the molecular taxonomy of the Proclossiana eunomia complex (Lepidoptera, Nymphalidae: Argynnini): analysis of DNA barcodes. Ukr J Ecol. 2018;8(1):222–232.
Boloria	eunomia	MG735640	Russia	Yaroslavl reg., Pereslavsky distr., 2.6 km SE Kupanskoye vill., National Park «Plesheevo Lake»	56.805093	38.730969	Pop88	H11	5	MG735640	x	x	x	x		Yakovlev RV, Shapoval NA, Kuftina GN, Kulak AV, Kovalev SV. Notes on the molecular taxonomy of the Proclossiana eunomia complex (Lepidoptera, Nymphalidae: Argynnini): analysis of DNA barcodes. Ukr J Ecol. 2018;8(1):222–232.
Boloria	eunomia	MG735641	Russia	Moscow reg., Ruzsky distr., 3.6 km NE Novogorbovo village, State Reserve «Glubokoye Lake»	55.739593	36.552724	Pop89	H14	5	MG735641	x	x	x	x		Yakovlev RV, Shapoval NA, Kuftina GN, Kulak AV, Kovalev SV. Notes on the molecular taxonomy of the Proclossiana eunomia complex (Lepidoptera, Nymphalidae: Argynnini): analysis of DNA barcodes. Ukr J Ecol. 2018;8(1):222–232.
Boloria	eunomia	MG735642	Russia	Moscow reg., Ruzsky distr., 3.6 km NE Novogorbovo village, State Reserve «Glubokoye Lake»	55.739593	36.552724	Pop89	H14	5	MG735642	x	x	x	x		Yakovlev RV, Shapoval NA, Kuftina GN, Kulak AV, Kovalev SV. Notes on the molecular taxonomy of the Proclossiana eunomia complex (Lepidoptera, Nymphalidae: Argynnini): analysis of DNA barcodes. Ukr J Ecol. 2018;8(1):222–232.
Boloria	eunomia	MG735643	Russia	North Caucasus, Karachay-Cherkess Republic, Karachayevsky distr., Nature Reserve «Teberda», Nazylkol river valley	43.4517	41.7371	Pop84	H21	10	MG735643	x	x	x	x		Yakovlev RV, Shapoval NA, Kuftina GN, Kulak AV, Kovalev SV. Notes on the molecular taxonomy of the Proclossiana eunomia complex (Lepidoptera, Nymphalidae: Argynnini): analysis of DNA barcodes. Ukr J Ecol. 2018;8(1):222–232.
Boloria	eunomia	MG735644	Russia	North Caucasus, Karachay-Cherkess Republic, Karachayevsky distr., Nature Reserve «Teberda», Nazylkol river valley	43.4517	41.7371	Pop84	H20	10	MG735644	x	x	x	x		Yakovlev RV, Shapoval NA, Kuftina GN, Kulak AV, Kovalev SV. Notes on the molecular taxonomy of the Proclossiana eunomia complex (Lepidoptera, Nymphalidae: Argynnini): analysis of DNA barcodes. Ukr J Ecol. 2018;8(1):222–232.
Boloria	eunomia	MG735645	Russia	North Caucasus, Karachay-Cherkess Republic, Karachayevsky distr., Nature Reserve «Teberda», Nazylkol river valley	43.4517	41.7371	Pop84	H20	10	MG735645	x	x	x	x		Yakovlev RV, Shapoval NA, Kuftina GN, Kulak AV, Kovalev SV. Notes on the molecular taxonomy of the Proclossiana eunomia complex (Lepidoptera, Nymphalidae: Argynnini): analysis of DNA barcodes. Ukr J Ecol. 2018;8(1):222–232.
Boloria	eunomia	MG735646	Russia	North Caucasus, Karachay-Cherkess Republic, Karachayevsky distr., Nature Reserve «Teberda», Nazylkol river valley	43.4517	41.7371	Pop84	H21	10	MG735646	x	x	x	x		Yakovlev RV, Shapoval NA, Kuftina GN, Kulak AV, Kovalev SV. Notes on the molecular taxonomy of the Proclossiana eunomia complex (Lepidoptera, Nymphalidae: Argynnini): analysis of DNA barcodes. Ukr J Ecol. 2018;8(1):222–232.
Boloria	eunomia	MG735647	Russia	Buryatia, Tunkinsky distr., Mondy vill., Huluigasha Mts.	51.684681	101.003246	Pop90	H37	9	MG735647	x	x	x	x		Yakovlev RV, Shapoval NA, Kuftina GN, Kulak AV, Kovalev SV. Notes on the molecular taxonomy of the Proclossiana eunomia complex (Lepidoptera, Nymphalidae: Argynnini): analysis of DNA barcodes. Ukr J Ecol. 2018;8(1):222–232.
Boloria	eunomia	MG735648	Russia	Buryatia, Tunkinsky distr., Mondy vill., Huluigasha Mts.	51.684681	101.003246	Pop90	H36	9	MG735648	x	x	x	x		Yakovlev RV, Shapoval NA, Kuftina GN, Kulak AV, Kovalev SV. Notes on the molecular taxonomy of the Proclossiana eunomia complex (Lepidoptera, Nymphalidae: Argynnini): analysis of DNA barcodes. Ukr J Ecol. 2018;8(1):222–232.
Boloria	eunomia	MG735649	Russia	Novosibirsk reg., Chulym distr., Kamennyi ryam	55.064172	80.996535	Pop91	H40	7	MG735649	x	x	x	x		Yakovlev RV, Shapoval NA, Kuftina GN, Kulak AV, Kovalev SV. Notes on the molecular taxonomy of the Proclossiana eunomia complex (Lepidoptera, Nymphalidae: Argynnini): analysis of DNA barcodes. Ukr J Ecol. 2018;8(1):222–232.
Boloria	eunomia	MG735650	Russia	Novosibirsk reg., Chulym distr., Kamennyi ryam	55.064172	80.996535	Pop91	H40	7	MG735650	x	x	x	x		Yakovlev RV, Shapoval NA, Kuftina GN, Kulak AV, Kovalev SV. Notes on the molecular taxonomy of the Proclossiana eunomia complex (Lepidoptera, Nymphalidae: Argynnini): analysis of DNA barcodes. Ukr J Ecol. 2018;8(1):222–232.
Boloria	eunomia	MG735651	Russia	North Caucasus, Karachay-Cherkess Republic, Karachayevsky distr., Nature Reserve «Teberda», Nazylkol river valley	43.4517	41.7371	Pop84	H21	10	MG735651	x	x	x	x		Yakovlev RV, Shapoval NA, Kuftina GN, Kulak AV, Kovalev SV. Notes on the molecular taxonomy of the Proclossiana eunomia complex (Lepidoptera, Nymphalidae: Argynnini): analysis of DNA barcodes. Ukr J Ecol. 2018;8(1):222–232.
Boloria	eunomia	MG735652	Russia	Omsk reg., Krutinsky distr., 44 km NW Krutinka vill., 5 km SW Gulyai-Pole vill.	56.224823	70.895854	Pop92	H43	7	MG735652	x	x	x	x		Yakovlev RV, Shapoval NA, Kuftina GN, Kulak AV, Kovalev SV. Notes on the molecular taxonomy of the Proclossiana eunomia complex (Lepidoptera, Nymphalidae: Argynnini): analysis of DNA barcodes. Ukr J Ecol. 2018;8(1):222–232.
Boloria	eunomia	MG735653	Russia	Omsk reg., Krutinsky distr., 44 km NW Krutinka vill., 5 km SW Gulyai-Pole vill.	56.224823	70.895854	Pop92	H43	7	MG735653	x	x	x	x		Yakovlev RV, Shapoval NA, Kuftina GN, Kulak AV, Kovalev SV. Notes on the molecular taxonomy of the Proclossiana eunomia complex (Lepidoptera, Nymphalidae: Argynnini): analysis of DNA barcodes. Ukr J Ecol. 2018;8(1):222–232.
Boloria	eunomia	MG735654	Russia	Karelia, Kondopoga reg., Nature Reserve «Kivach», bog Blizkoe	62.271501	33.988300	Pop93	H11	5	MG735654	x	x	x	x		Yakovlev RV, Shapoval NA, Kuftina GN, Kulak AV, Kovalev SV. Notes on the molecular taxonomy of the Proclossiana eunomia complex (Lepidoptera, Nymphalidae: Argynnini): analysis of DNA barcodes. Ukr J Ecol. 2018;8(1):222–232.
Boloria	eunomia	MG735655	Russia	Karelia, Kondopoga reg., Nature Reserve «Kivach», bog Blizkoe	62.271501	33.988300	Pop93	H11	5	MG735655	x	x	x	x		Yakovlev RV, Shapoval NA, Kuftina GN, Kulak AV, Kovalev SV. Notes on the molecular taxonomy of the Proclossiana eunomia complex (Lepidoptera, Nymphalidae: Argynnini): analysis of DNA barcodes. Ukr J Ecol. 2018;8(1):222–232.
Boloria	eunomia	MG735656	Ukraine	near Kiev, Belichi vill., tract Lyubka	50.478920	30.324713	Pop94	H16	5	MG735656	x	x	x	x		Yakovlev RV, Shapoval NA, Kuftina GN, Kulak AV, Kovalev SV. Notes on the molecular taxonomy of the Proclossiana eunomia complex (Lepidoptera, Nymphalidae: Argynnini): analysis of DNA barcodes. Ukr J Ecol. 2018;8(1):222–232.
Boloria	eunomia	MG735657	Ukraine	near Kiev, Belichi vill., tract Lyubka	50.478920	30.324713	Pop94	H16	5	MG735657	x	x	x	x		Yakovlev RV, Shapoval NA, Kuftina GN, Kulak AV, Kovalev SV. Notes on the molecular taxonomy of the Proclossiana eunomia complex (Lepidoptera, Nymphalidae: Argynnini): analysis of DNA barcodes. Ukr J Ecol. 2018;8(1):222–232.
Boloria	eunomia	MG735658	Ukraine	Rivne reg., Nature Reserve «Rivne», near vill. Bel’sk	51.388888	26.845077	Pop95	H11	5	MG735658	x	x	x	x		Yakovlev RV, Shapoval NA, Kuftina GN, Kulak AV, Kovalev SV. Notes on the molecular taxonomy of the Proclossiana eunomia complex (Lepidoptera, Nymphalidae: Argynnini): analysis of DNA barcodes. Ukr J Ecol. 2018;8(1):222–232.
Boloria	eunomia	MG735659	Russia	South Ural, Chelyabinsk reg., near Ozersk	55.712036	60.665191	Pop96	H15	5	MG735659	x	x	x	x		Yakovlev RV, Shapoval NA, Kuftina GN, Kulak AV, Kovalev SV. Notes on the molecular taxonomy of the Proclossiana eunomia complex (Lepidoptera, Nymphalidae: Argynnini): analysis of DNA barcodes. Ukr J Ecol. 2018;8(1):222–232.
Boloria	eunomia	MG735660	Russia	South Ural, Chelyabinsk reg., near Ozersk	55.712036	60.665191	Pop96	H15	5	MG735660	x	x	x	x		Yakovlev RV, Shapoval NA, Kuftina GN, Kulak AV, Kovalev SV. Notes on the molecular taxonomy of the Proclossiana eunomia complex (Lepidoptera, Nymphalidae: Argynnini): analysis of DNA barcodes. Ukr J Ecol. 2018;8(1):222–232.
Boloria	eunomia	MG735661	Lithuania	Vilnius reg., Daubenai vill.	54.570491	25.447327	Pop97	H11	5	MG735661	x	x	x	x		Yakovlev RV, Shapoval NA, Kuftina GN, Kulak AV, Kovalev SV. Notes on the molecular taxonomy of the Proclossiana eunomia complex (Lepidoptera, Nymphalidae: Argynnini): analysis of DNA barcodes. Ukr J Ecol. 2018;8(1):222–232.
Boloria	eunomia	MG735662	Lithuania	Vilnius reg., Daubenai vill.	54.570491	25.447327	Pop97	H11	5	MG735662	x	x	x	x		Yakovlev RV, Shapoval NA, Kuftina GN, Kulak AV, Kovalev SV. Notes on the molecular taxonomy of the Proclossiana eunomia complex (Lepidoptera, Nymphalidae: Argynnini): analysis of DNA barcodes. Ukr J Ecol. 2018;8(1):222–232.
Boloria	eunomia	MG735663	Belarus	Minsk reg., Nature reserve «Talka»	53.3242	28.3583	Pop7	H11	5	MG735663	x	x	x	x		Yakovlev RV, Shapoval NA, Kuftina GN, Kulak AV, Kovalev SV. Notes on the molecular taxonomy of the Proclossiana eunomia complex (Lepidoptera, Nymphalidae: Argynnini): analysis of DNA barcodes. Ukr J Ecol. 2018;8(1):222–232.
Boloria	eunomia	MG735664	Belarus	Minsk reg., Nature reserve «Talka»	53.3242	28.3583	Pop7	H13	5	MG735664	x	x	x	x		Yakovlev RV, Shapoval NA, Kuftina GN, Kulak AV, Kovalev SV. Notes on the molecular taxonomy of the Proclossiana eunomia complex (Lepidoptera, Nymphalidae: Argynnini): analysis of DNA barcodes. Ukr J Ecol. 2018;8(1):222–232.
Boloria	eunomia	MG735665	Belarus	on the border of Minsk and Vitebsk reg., Biosphere Reserve «Berezinsky»	54.637726	28.275845	Pop98	H13	5	MG735665	x	x	x	x		Yakovlev RV, Shapoval NA, Kuftina GN, Kulak AV, Kovalev SV. Notes on the molecular taxonomy of the Proclossiana eunomia complex (Lepidoptera, Nymphalidae: Argynnini): analysis of DNA barcodes. Ukr J Ecol. 2018;8(1):222–232.
Boloria	eunomia	MG735666	Belarus	on the border of Minsk and Vitebsk reg., Biosphere Reserve «Berezinsky»	54.710795	28.301845	Pop98	H11	5	MG735666	x	x	x	x		Yakovlev RV, Shapoval NA, Kuftina GN, Kulak AV, Kovalev SV. Notes on the molecular taxonomy of the Proclossiana eunomia complex (Lepidoptera, Nymphalidae: Argynnini): analysis of DNA barcodes. Ukr J Ecol. 2018;8(1):222–232.
Genus	Species	ID	Country	Locality	Latitude	Longitude	Population	Haplotype COI	SAMOVA COI K6	COI GenBank Ac. Number	Haplotype ArgK	SAMOVA ArgKin	ArgKin Ac. Number	Wingless Ac. Number	Deposited In	Published In
Boloria	selene	TLMF Lep 06155	Austria	Vorarlberg, E Laguzalpe/ Marul	47.193	9.953	Pop1	H27	1	KM572813	x	x	x	x	Tiroler Landesmuseum	Huemer P, Mutanen M, Sefc KM, Hebert PDN (2014) Testing DNA Barcode Performance in 1000 Species of European Lepidoptera: Large Geographic Distances Have Small Genetic Impacts. PLoS ONE 9(12): e115774.
Boloria	selene	AB15-9	Belarus	Grodno region, Novogrudok distr., Izva river valley, Ruda envir.	53.67129	25.465952	Pop3	H20	2	LT795293	x	x	x	LT795428	Biological Centre CAS, Entomological Institute (ZFF)
Boloria	selene	AB5-11	Canada	Elk island	53.551833	-112.867012	Pop4	H1	4	LT795295	x	x	x	LT795429	Biological Centre CAS, Entomological Institute (ZFF)
Boloria	selene	04HBL003066	Canada	Canada: Manitoba, Churchill, Churchill Northern Studies Centre	58.73	-93.82	Pop5	H1	4	GU096684	x	x	x	x	Centre for Biodiversity Genomics	Mutanen M, Hausmann A, Hebert PDN, Landry J-F, de Waard JR, Huemer P (2012) Allopatry as a Gordian Knot for Taxonomists: Patterns of DNA Barcode Divergence in Arctic-Alpine Lepidoptera. PLoS ONE 7(10): e47214.
Boloria	selene	07PROBE-00439	Canada	Manitoba, Churchill	58.731	-93.78	Pop5	H1	4	KT131913	x	x	x	x	Centre for Biodiversity Genomics
Boloria	selene	FS-b-2402	Canada	Itaska, AB	53.441241	-113.524818	Pop6	H1	4	HQ161222	x	x	x	HQ161167		Simonsen,T.J., Wahlberg,N., Warren,A.D., Sperling,F.A.H. The evolutionary history of Boloria (Lepidoptera: Nymphalidae): phylogeny, zoogeography and larval foodplant relationships
Boloria	selene	10BBCLP-0044	Canada	British Columbia, Kootenay NP	50.627	-116.055	Pop7	H1	4	JF841089	x	x	x	x	Centre for Biodiversity Genomics
Boloria	selene	BIOUG07571-A03	Canada	Alberta, Banff National Park	51.407	-116.154	Pop8	H1	4	KM548084	x	x	x	x	Centre for Biodiversity Genomics
Boloria	selene	09BBELE-1975	Canada	Newfoundland and Labrador, Gros Morne NP, Hiking Trail	49.787	-57.869	Pop9	H1	4	HM415585	x	x	x	x	Centre for Biodiversity Genomics
Boloria	selene	CBjS07-1048i	Canada	Alberta, Opal Natural Area	54.006	-113.27	Pop10	H4	6	KT144419	x	x	x	x	Centre for Biodiversity Genomics	Hebert PDN, Ratnasingham S, Zakharov EV, Telfer AC, Levesque-Beaudin V, Milton MA, et al. Counting species with DNA barcodes: Canadian insects. Phil Trans R Soc B. 2016; 371: 20150333.
Boloria	selene	CBjS07-1056u.1	Canada	Alberta, Opal Natural Area	54.006	-113.27	Pop10	H5	6	KT134567	x	x	x	x	Centre for Biodiversity Genomics	Hebert PDN, Ratnasingham S, Zakharov EV, Telfer AC, Levesque-Beaudin V, Milton MA, et al. Counting species with DNA barcodes: Canadian insects. Phil Trans R Soc B. 2016; 371: 20150333.
Boloria	selene	CBjS07-1056u.2	Canada	Alberta, Opal Natural Area	54.006	-113.27	Pop10	H6	6	KT144349	x	x	x	x	Centre for Biodiversity Genomics	Hebert PDN, Ratnasingham S, Zakharov EV, Telfer AC, Levesque-Beaudin V, Milton MA, et al. Counting species with DNA barcodes: Canadian insects. Phil Trans R Soc B. 2016; 371: 20150333.
Boloria	selene	AB8-10	Czech Republic	Bohemia Mer, Vyšší Brod, Mt. Hvězdná	48.585485	14.229938	Pop11	H18	1	LT795299	x	x	x	LT795430	Biological Centre CAS, Entomological Institute (ZFF)
Boloria	selene	AB8-18	Czech Republic	Bohemia Mer, Vyšší Brod, Mt. Hvězdná	48.585485	14.229938	Pop11	H18	1	LT795300	x	x	x	LT795431	Biological Centre CAS, Entomological Institute (ZFF)
Boloria	selene	AB8-20	Czech Republic	Bohemia Mer, Vyšší Brod, Mt. Hvězdná	48.585485	14.229938	Pop11	H18	1	LT795301	x	x	x	x	Biological Centre CAS, Entomological Institute (ZFF)
Boloria	selene	AB8-21	Czech Republic	Bohemia Mer, Vyšší Brod, Mt. Hvězdná	48.585485	14.229938	Pop11	H18	1	LT795302	x	x	x	LT795432	Biological Centre CAS, Entomological Institute (ZFF)
Boloria	selene	JM-195	Czech Republic	N. Ves u Sokolova, PR Rašeliniště u Myslivny	50.082159	12.776061	Pop12	x	1	LT795309	x	x	x	LT795433	Biological Centre CAS, Entomological Institute (ZFF)
Boloria	selene	JM-196	Czech Republic	N. Ves u Sokolova, louky u PP Dominova skalka	50.082159	12.776061	Pop12	H13	1	LT795310	x	x	x	LT795434	Biological Centre CAS, Entomological Institute (ZFF)
Boloria	selene	JM-197	Czech Republic	N. Ves u Sokolova, louky u PP Dominova skalka	50.082159	12.776061	Pop12	H18	1	LT795311	x	x	x	LT795435	Biological Centre CAS, Entomological Institute (ZFF)
Boloria	selene	JM-198	Czech Republic	Třídomí u Horniho Slavkova	50.144665	12.749584	Pop13	H18	1	LT795312	x	x	x	LT795436	Biological Centre CAS, Entomological Institute (ZFF)
Boloria	selene	JM-199	Czech Republic	Hradiště u Kaplice	48.735587	14.53885	Pop14	H33	1	LT795313	x	x	x	LT795437	Biological Centre CAS, Entomological Institute (ZFF)
Boloria	selene	hr1bs0001	Czech Republic	Hrčánky	48.9081717	17.6752719	Pop15	H14	1	LT795303	x	x	x	x	Biological Centre CAS, Entomological Institute (ZFF)
Boloria	selene	hr1bs0002	Czech Republic	Hrčánky	48.9081717	17.6752719	Pop15	H18	1	LT795304	x	x	x	LT795438	Biological Centre CAS, Entomological Institute (ZFF)
Boloria	selene	hr1bs0003	Czech Republic	Hrčánky	48.9081717	17.6752719	Pop15	H18	1	LT795305	x	x	x	LT795439	Biological Centre CAS, Entomological Institute (ZFF)
Boloria	selene	sibs638	Czech Republic	Bile Karpaty, Sidonie	49.050698	18.080971	Pop16	H18	1	LT795330	x	x	x	LT795440	Biological Centre CAS, Entomological Institute (ZFF)
Boloria	selene	sibs640	Czech Republic	Bile Karpaty, Sidonie	49.050698	18.080971	Pop16	H15	1	LT795332	x	x	x	LT795442	Biological Centre CAS, Entomological Institute (ZFF)
Boloria	selene	sibs641	Czech Republic	Bile Karpaty, Sidonie	49.050698	18.080971	Pop16	x	1	LT795333	x	x	x	LT795443	Biological Centre CAS, Entomological Institute (ZFF)
Boloria	selene	sibs643	Czech Republic	Bile Karpaty, Sidonie	49.050698	18.080971	Pop16	x	1	LT795335	x	x	x	LT795445	Biological Centre CAS, Entomological Institute (ZFF)
Boloria	selene	sibs644	Czech Republic	Bile Karpaty, Sidonie	49.050698	18.080971	Pop16	H17	1	LT795336	x	x	x	LT795446	Biological Centre CAS, Entomological Institute (ZFF)
Boloria	selene	sibs645	Czech Republic	Bile Karpaty, Sidonie	49.050698	18.080971	Pop16	H16	1	LT795337	x	x	x	LT795447	Biological Centre CAS, Entomological Institute (ZFF)
Boloria	selene	sibs648	Czech Republic	Bile Karpaty, Sidonie	49.050698	18.080971	Pop16	H15	1	LT795338	x	x	x	LT795448	Biological Centre CAS, Entomological Institute (ZFF)
Boloria	selene	JM-203	Denmark	Bornholm, Almidingen	55.115416	14.897813	Pop18	H28	1	LT795317	x	x	x	x	Biological Centre CAS, Entomological Institute (ZFF)
Boloria	selene	JM-205	Denmark	Bornholm, Almidingen	55.115416	14.897813	Pop18	H28	1	LT795319	x	x	x	LT795449	Biological Centre CAS, Entomological Institute (ZFF)
Boloria	selene	JM-206	Denmark	Bornholm, Almidingen	55.115416	14.897813	Pop18	H29	1	LT795320	x	x	x	LT795450	Biological Centre CAS, Entomological Institute (ZFF)
Boloria	selene	JM-207	Denmark	Bornholm, Ekkodalen	55.108058	14.899622	Pop19	x	1	LT795321	x	x	x	LT795451	Biological Centre CAS, Entomological Institute (ZFF)
Boloria	selene	JM-208	Denmark	Bornholm, Ekkodalen	55.108058	14.899622	Pop19	H18	1	LT795322	x	x	x	LT795452	Biological Centre CAS, Entomological Institute (ZFF)
Boloria	selene	JM-202	Denmark	Bornholm, Ekkodalen	55.108058	14.899622	Pop19	H28	1	LT795316	x	x	x	LT795453	Biological Centre CAS, Entomological Institute (ZFF)
Boloria	selene	JM-204	Denmark	Bornholm, Ekkodalen	55.108058	14.899622	Pop19	H18	1	LT795318	x	x	x	LT795454	Biological Centre CAS, Entomological Institute (ZFF)
Boloria	selene	MM03195	Finland	Northern Ostrobothnia, Ostrobottnia borealis pars australis	65.071	25.725	Pop20	H11	1	HM871868	x	x	x	x	University of Oulu	Huemer P, Mutanen M, Sefc KM, Hebert PDN (2014) Testing DNA Barcode Performance in 1000 Species of European Lepidoptera: Large Geographic Distances Have Small Genetic Impacts. PLoS ONE 9(12): e115774.
Boloria	selene	MM03274	Finland	Northern Ostrobothnia, Ostrobottnia borealis pars australis, Kiiminki	65.071	25.725	Pop20	H22	1	HM871913	x	x	x	x	University of Oulu	Huemer P, Mutanen M, Sefc KM, Hebert PDN (2014) Testing DNA Barcode Performance in 1000 Species of European Lepidoptera: Large Geographic Distances Have Small Genetic Impacts. PLoS ONE 9(12): e115774.
Boloria	selene	MM17170	Finland	Ostrobottnia media, Kalajoki	64.137	23.507	Pop21	H18	1	JF853661	x	x	x	x	University of Oulu	Huemer P, Mutanen M, Sefc KM, Hebert PDN (2014) Testing DNA Barcode Performance in 1000 Species of European Lepidoptera: Large Geographic Distances Have Small Genetic Impacts. PLoS ONE 9(12): e115774.
Boloria	selene	MM17172	Finland	Ostrobottnia media, Sievi	63.662	22.555	Pop22	H11	1	KM573567	x	x	x	x	University of Oulu	Huemer P, Mutanen M, Sefc KM, Hebert PDN (2014) Testing DNA Barcode Performance in 1000 Species of European Lepidoptera: Large Geographic Distances Have Small Genetic Impacts. PLoS ONE 9(12): e115774.
Boloria	selene	RVcoll.07-C659	France	Languedoc-Roussillon, Col de Puymorens	42.556	1.815	Pop23	H18	1	GU669632	x	x	x	x	Institut de Biologia Evolutiva (CSIC-UPF), Butterfly Diversity and Evolution Lab	Vlad Dinca, Sergio Montagud, Gerard Talavera, Juan Hernandez-Roldan, Miguel L. Munguira, Enrique Garcia-Barros, Paul D. N. Hebert, Roger Vila DNA barcode reference library for Iberian butterflies enables a continental-scale preview of potential cryptic diversity Scientific Reports 2015-07-24;5(-):12395
Boloria	selene	RVcoll.08-M969	France	Languedoc-Roussillon, Col de Puymorens	42.556	1.815	Pop23	H18	1	GU669607	x	x	x	x	Institut de Biologia Evolutiva (CSIC-UPF), Butterfly Diversity and Evolution Lab	Vlad Dinca, Sergio Montagud, Gerard Talavera, Juan Hernandez-Roldan, Miguel L. Munguira, Enrique Garcia-Barros, Paul D. N. Hebert, Roger Vila DNA barcode reference library for Iberian butterflies enables a continental-scale preview of potential cryptic diversity Scientific Reports 2015-07-24;5(-):12395
Boloria	selene	RVcoll.08-M970	France	Languedoc-Roussillon, Col de Puymorens	42.556	1.815	Pop23	H18	1	GU669608	x	x	x	x	Institut de Biologia Evolutiva (CSIC-UPF), Butterfly Diversity and Evolution Lab	Vlad Dinca, Sergio Montagud, Gerard Talavera, Juan Hernandez-Roldan, Miguel L. Munguira, Enrique Garcia-Barros, Paul D. N. Hebert, Roger Vila DNA barcode reference library for Iberian butterflies enables a continental-scale preview of potential cryptic diversity Scientific Reports 2015-07-24;5(-):12395
Boloria	selene	BC ZSM Lep 32163	Germany	Germany: Bavaria, Oberbayern, Munich, Garching-Hochbrueck	48.2352	11.615	Pop24	H24	1	JF415686	x	x	x	x	SNSB, Zoologische Staatssammlung Muenchen	Hausmann,A., Haszprunar,G., Segerer,A.H., Speidel,W., Behounek,G., Hebert,P.D.N. 2011. Now DNA-barcoded: the butterflies and larger moths of Germany. Spixiana 34:47-58.
Boloria	selene	BC ZSM Lep 21544	Germany	Germany: Bavaria, Oberbayern, Koenigsdorf, Weitfilz	47.8167	11.45	Pop25	H18	1	JF415687	x	x	x	x	SNSB, Zoologische Staatssammlung Muenchen	Hausmann,A., Haszprunar,G., Segerer,A.H., Speidel,W., Behounek,G., Hebert,P.D.N. 2011. Now DNA-barcoded: the butterflies and larger moths of Germany. Spixiana 34:47-58.
Boloria	selene	BC ZSM Lep 32164	Germany	Germany: Bavaria, Oberbayern, Bad Toelz-Wolfratshausen, Geretsried, Babenstuben	47.83	11.48	Pop26	H18	1	JF415685	x	x	x	x	SNSB, Zoologische Staatssammlung Muenchen	Hausmann,A., Haszprunar,G., Segerer,A.H., Speidel,W., Behounek,G., Hebert,P.D.N. 2011. Now DNA-barcoded: the butterflies and larger moths of Germany. Spixiana 34:47-58.
Boloria	selene	BC ZSM Lep 30706	Germany	Germany: Bavaria, Niederbayern, Straubing-Bogen, Grandsberg	48.946	12.855	Pop27	H18	1	HM393213	x	x	x	x	Research Collection of Ralph Sturm	Hausmann,A., Haszprunar,G., Segerer,A.H., Speidel,W., Behounek,G., Hebert,P.D.N. 2011. Now DNA-barcoded: the butterflies and larger moths of Germany. Spixiana 34:47-58.
Boloria	selene	BC ZSM Lep 27121	Germany	Germany: Bavaria, Oberbayern, Traunstein, Traunstein, Pechschnait	47.8472	12.7079	Pop28	H18	1	HM39182	x	x	x	x	SNSB, Zoologische Staatssammlung Muenchen	Hausmann,A., Haszprunar,G., Segerer,A.H., Speidel,W., Behounek,G., Hebert,P.D.N. 2011. Now DNA-barcoded: the butterflies and larger moths of Germany. Spixiana 34:47-58.
Boloria	selene	BC ZSM Lep 72626	Germany	Rhineland-Palatinate, Reinsfeld, Reinsfeld-Wiesen b. Autobahn	49.6728	6.91722	Pop29	H18	1	x	x	x	x	x	SNSB, Zoologische Staatssammlung Muenchen
Boloria	selene	RVcoll.08-J106	Portugal	Minho, Ribeira de Varzea (EN311), Varzea Cova, Fafe	41.514	-8.073	Pop33	H9	1	GU676580	x	x	x	x	Institut de Biologia Evolutiva (CSIC-UPF), Butterfly Diversity and Evolution Lab	Vlad Dinca, Sergio Montagud, Gerard Talavera, Juan Hernandez-Roldan, Miguel L. Munguira, Enrique Garcia-Barros, Paul D. N. Hebert, Roger Vila DNA barcode reference library for Iberian butterflies enables a continental-scale preview of potential cryptic diversity Scientific Reports 2015-07-24;5(-):12395
Boloria	selene	RVcoll.08-J151	Portugal	Tras-os-Montes, Ponte Pedrinha, Beca, Boticas	41.682	-7.71	Pop34	H18	1	GU676555	x	x	x	x	Institut de Biologia Evolutiva (CSIC-UPF), Butterfly Diversity and Evolution Lab	Vlad Dinca, Sergio Montagud, Gerard Talavera, Juan Hernandez-Roldan, Miguel L. Munguira, Enrique Garcia-Barros, Paul D. N. Hebert, Roger Vila DNA barcode reference library for Iberian butterflies enables a continental-scale preview of potential cryptic diversity Scientific Reports 2015-07-24;5(-):12395
Boloria	selene	RVcoll.08-M344	Romania	Romania: Transylvania, Harghita, 1 Km E of Gheorgheni	46.74	25.66	Pop35	H23	1	HQ004104	x	x	x	x	Institut de Biologia Evolutiva (CSIC-UPF), Butterfly Diversity and Evolution Lab	V. Dinca, E. V. Zakharov, P. D. N. Hebert and R. Vila Complete DNA barcode reference library for a country\'s butterfly fauna reveals high performance for temperate Europe Proceedings of the Royal Society B: Biological Sciences 2010-08-11;278(1704):347-355
Boloria	selene	RV-06-K635	Romania	Romania: Transylvania, Cluj, Baciu forest (Cluj-Napoca)	46.8	23.5000	Pop36	H10	1	HQ004100	x	x	x	x	Institut de Biologia Evolutiva (CSIC-UPF), Butterfly Diversity and Evolution Lab	V. Dinca, E. V. Zakharov, P. D. N. Hebert and R. Vila Complete DNA barcode reference library for a country\'s butterfly fauna reveals high performance for temperate Europe Proceedings of the Royal Society B: Biological Sciences 2010-08-11;278(1704):347-355
Boloria	selene	RV-06-K642	Romania	Romania: Transylvania, Cluj, Baciu forest (Cluj-Napoca)	46.8	23.5000	Pop36	H12	1	HQ004101	x	x	x	x	Institut de Biologia Evolutiva (CSIC-UPF), Butterfly Diversity and Evolution Lab	V. Dinca, E. V. Zakharov, P. D. N. Hebert and R. Vila Complete DNA barcode reference library for a country\'s butterfly fauna reveals high performance for temperate Europe Proceedings of the Royal Society B: Biological Sciences 2010-08-11;278(1704):347-355
Boloria	selene	RV-07-D313	Romania	Romania: Transylvania, Brasov, Racos	46.03	25.37	Pop37	H18	1	HQ004097	x	x	x	x	Institut de Biologia Evolutiva (CSIC-UPF), Butterfly Diversity and Evolution Lab	V. Dinca, E. V. Zakharov, P. D. N. Hebert and R. Vila Complete DNA barcode reference library for a country\'s butterfly fauna reveals high performance for temperate Europe Proceedings of the Royal Society B: Biological Sciences 2010-08-11;278(1704):347-355
Boloria	selene	RV-07-D973	Romania	Romania: Muntenia, Dambovita, 4 km west of I.L. Caragiale	44.9	25.63	Pop38	H18	1	HQ004102	x	x	x	x	Institut de Biologia Evolutiva (CSIC-UPF), Butterfly Diversity and Evolution Lab	V. Dinca, E. V. Zakharov, P. D. N. Hebert and R. Vila Complete DNA barcode reference library for a country\'s butterfly fauna reveals high performance for temperate Europe Proceedings of the Royal Society B: Biological Sciences 2010-08-11;278(1704):347-355
Boloria	selene	RVcoll.08-M223	Romania	Romania: Muntenia, Dambovita, 2 Km E of Moreni	44.97	25.69	Pop38	H18	1	HQ004105	x	x	x	x	Institut de Biologia Evolutiva (CSIC-UPF), Butterfly Diversity and Evolution Lab	V. Dinca, E. V. Zakharov, P. D. N. Hebert and R. Vila Complete DNA barcode reference library for a country\'s butterfly fauna reveals high performance for temperate Europe Proceedings of the Royal Society B: Biological Sciences 2010-08-11;278(1704):347-355
Boloria	selene	RV-07-C421	Romania	Romania: Muntenia, Dambovita, 4 km west of I.L. Caragiale	44.9	25.63	Pop38	H18	1	HQ004099	x	x	x	x	Institut de Biologia Evolutiva (CSIC-UPF), Butterfly Diversity and Evolution Lab	V. Dinca, E. V. Zakharov, P. D. N. Hebert and R. Vila Complete DNA barcode reference library for a country\'s butterfly fauna reveals high performance for temperate Europe Proceedings of the Royal Society B: Biological Sciences 2010-08-11;278(1704):347-355
Boloria	selene	RV-07-C336	Romania	Romania: Moldavia, Suceava, Radauti	47.78	25.900	Pop39	H12	1	HQ004098	x	x	x	x	Institut de Biologia Evolutiva (CSIC-UPF), Butterfly Diversity and Evolution Lab	V. Dinca, E. V. Zakharov, P. D. N. Hebert and R. Vila Complete DNA barcode reference library for a country\'s butterfly fauna reveals high performance for temperate Europe Proceedings of the Royal Society B: Biological Sciences 2010-08-11;278(1704):347-355
Boloria	selene	RV-07-C902	Romania	Romania: Banat, Caras-Severin, Teregova	45.17	22.3000	Pop40	H10	1	HQ004103	x	x	x	x	Institut de Biologia Evolutiva (CSIC-UPF), Butterfly Diversity and Evolution Lab	V. Dinca, E. V. Zakharov, P. D. N. Hebert and R. Vila Complete DNA barcode reference library for a country\'s butterfly fauna reveals high performance for temperate Europe Proceedings of the Royal Society B: Biological Sciences 2010-08-11;278(1704):347-355
Boloria	selene	JM-200	Romania	Ciurila nr. Cluj	46.644271	23.544393	Pop41	H10	1	LT795314	x	x	x	LT795457	Biological Centre CAS, Entomological Institute (ZFF)
Boloria	selene	JM-201	Romania	Ciurila nr. Cluj	46.644271	23.544393	Pop41	H18	1	LT795315	x	x	x	LT795458	Biological Centre CAS, Entomological Institute (ZFF)
Boloria	selene	AB5-10	Russia	Altai Republic, Kosh-Agach district, Dzhazator Argut v 1500 m	49.871139	87.352861	Pop42	H18	1	LT795294	x	x	x	LT795459	Biological Centre CAS, Entomological Institute (ZFF)
Boloria	selene	2005-LOWA-756	Russia	Russia, Sankt-Petersburg	59.867	29.517	Pop43	H18	1	FJ663335	x	x	x	x	McGuire Centre for Lepidoptera and Biodiversity	Lukhtanov,V.A., Sourakov,A., Zakharov,E.V., Hebert,P.D. 2009. DNA barcoding Central Asian butterflies: increasing geographical dimension does not significantly reduce the success of species identification. Mol Ecol Resour 9:1302-1310.
Boloria	selene	JM-143	Russia	Middle Ural Mountains, Sverdlovsk Province, Ekaterinburg city suburbs, Shabrovski village	56.650046	60.560232	Pop49	H25	1	LT795307	x	x	x	LT795462	Biological Centre CAS, Entomological Institute (ZFF)
Boloria	selene	JM-233	Russia	Middle Ural Mts., Sverdlovsk Province, Ekaterinburg city suburbs, Shabrovski village	56.616666	60.6	Pop49	X	1	x	x	x	x	x	Biological Centre CAS, Entomological Institute (ZFF)
Boloria	selene	JM-147	Russia	Middle Ural Mountains, Sverdlovsk Province, Ekaterinburg city suburbs, Shabrovski village	56.650046	60.560232	Pop49	H19	1	LT795308	x	x	x	LT795464	Biological Centre CAS, Entomological Institute (ZFF)
Boloria	selene	RVcoll.08-R444	Spain	Galicia, Pontevedra, Tui, Rio Penedo	42.137	-8.698	Pop56	H9	1	GU675766	x	x	x	x	Institut de Biologia Evolutiva (CSIC-UPF), Butterfly Diversity and Evolution Lab	Vlad Dinca, Sergio Montagud, Gerard Talavera, Juan Hernandez-Roldan, Miguel L. Munguira, Enrique Garcia-Barros, Paul D. N. Hebert, Roger Vila DNA barcode reference library for Iberian butterflies enables a continental-scale preview of potential cryptic diversity Scientific Reports 2015-07-24;5(-):12395
Boloria	selene	RVcoll.08-R445	Spain	Galicia, Pontevedra, Tui, Rio Penedo	42.137	-8.698	Pop56	H9	1	HM901696	x	x	x	x	Institut de Biologia Evolutiva (CSIC-UPF), Butterfly Diversity and Evolution Lab	Vlad Dinca, Sergio Montagud, Gerard Talavera, Juan Hernandez-Roldan, Miguel L. Munguira, Enrique Garcia-Barros, Paul D. N. Hebert, Roger Vila DNA barcode reference library for Iberian butterflies enables a continental-scale preview of potential cryptic diversity Scientific Reports 2015-07-24;5(-):12395
Boloria	selene	RVcoll.09-V690	Spain	Catalonia, Girona, Meranges	42.457	1976-01-01	Pop57	H18	1	JF848005	x	x	x	x	Institut de Biologia Evolutiva (CSIC-UPF), Butterfly Diversity and Evolution Lab	Vlad Dinca, Sergio Montagud, Gerard Talavera, Juan Hernandez-Roldan, Miguel L. Munguira, Enrique Garcia-Barros, Paul D. N. Hebert, Roger Vila DNA barcode reference library for Iberian butterflies enables a continental-scale preview of potential cryptic diversity Scientific Reports 2015-07-24;5(-):12395
Boloria	selene	RVcoll.08-J893	Spain	Castilla y Leon, Leon, Vega de Espinareda	42.728	-6.648	Pop58	H9	1	GU676365	x	x	x	x	Institut de Biologia Evolutiva (CSIC-UPF), Butterfly Diversity and Evolution Lab	Vlad Dinca, Sergio Montagud, Gerard Talavera, Juan Hernandez-Roldan, Miguel L. Munguira, Enrique Garcia-Barros, Paul D. N. Hebert, Roger Vila DNA barcode reference library for Iberian butterflies enables a continental-scale preview of potential cryptic diversity Scientific Reports 2015-07-24;5(-):12395
Boloria	selene	RVcoll.08-L649	Spain	Castilla y Leon, Avila, Hoyocasero, Pinar de Hoyocasero	40.431	-4.986	Pop59	H18	1	GU676319	x	x	x	x	Institut de Biologia Evolutiva (CSIC-UPF), Butterfly Diversity and Evolution Lab	Vlad Dinca, Sergio Montagud, Gerard Talavera, Juan Hernandez-Roldan, Miguel L. Munguira, Enrique Garcia-Barros, Paul D. N. Hebert, Roger Vila DNA barcode reference library for Iberian butterflies enables a continental-scale preview of potential cryptic diversity Scientific Reports 2015-07-24;5(-):12395
Boloria	selene	RVcoll.08-L765	Spain	Castilla y Leon, Segovia, Valsain	40.821	-4.009	Pop60	H18	1	GU676258	x	x	x	x	Institut de Biologia Evolutiva (CSIC-UPF), Butterfly Diversity and Evolution Lab	Vlad Dinca, Sergio Montagud, Gerard Talavera, Juan Hernandez-Roldan, Miguel L. Munguira, Enrique Garcia-Barros, Paul D. N. Hebert, Roger Vila DNA barcode reference library for Iberian butterflies enables a continental-scale preview of potential cryptic diversity Scientific Reports 2015-07-24;5(-):12395
Boloria	selene	RVcoll.09-T082	Spain	Catalonia, Lleida, Vall d`Hurno, Vall d`Aran	42.666	0.733	Pop61	H18	1	HM901706	x	x	x	x	Institut de Biologia Evolutiva (CSIC-UPF), Butterfly Diversity and Evolution Lab	Vlad Dinca, Sergio Montagud, Gerard Talavera, Juan Hernandez-Roldan, Miguel L. Munguira, Enrique Garcia-Barros, Paul D. N. Hebert, Roger Vila DNA barcode reference library for Iberian butterflies enables a continental-scale preview of potential cryptic diversity Scientific Reports 2015-07-24;5(-):12395
Boloria	selene	RVcoll.08-H943	Spain	Castilla y Leon, Salamanca, Candelario, Sierra de Candelario	40.334	-5.799	Pop62	H18	3	GU676900	x	x	x	x	Institut de Biologia Evolutiva (CSIC-UPF), Butterfly Diversity and Evolution Lab	Vlad Dinca, Sergio Montagud, Gerard Talavera, Juan Hernandez-Roldan, Miguel L. Munguira, Enrique Garcia-Barros, Paul D. N. Hebert, Roger Vila DNA barcode reference library for Iberian butterflies enables a continental-scale preview of potential cryptic diversity Scientific Reports 2015-07-24;5(-):12395
Boloria	selene	AB5-24	Sweden	Norden	66.010000	19.550000	Pop63	x	1	LT795296	x	x		LT795467	Biological Centre CAS, Entomological Institute (ZFF)
Boloria	selene	NW76-13	Sweden	Vallentuna, Stockholmslän	59.55	18.316667	Pop64	H18	1	AY090201	x	x	x	x		Wahlberg,N., Weingartner,E. and Nylin,S. (2003) Towards a better understanding of the higher systematics of Nymphalidae (Lepidoptera: Papilionoidea). Mol. Phylogenet. Evol. 28 (3), 473-484.
Boloria	selene	FS-b-4204	USA	Deer Lodge Co., MT	46.39762	-112.736206	Pop65	H4	4	HQ161249	x	x	x	AY090134		Simonsen,T.J., Wahlberg,N., Warren,A.D., Sperling,F.A.H. The evolutionary history of Boloria (Lepidoptera: Nymphalidae): phylogeny, zoogeography and larval foodplant relationships
Boloria	selene	AB15-5	USA	Wisconsin, Wildcat Rd., Batu trail, 2 mi E of Black River Falls	44.343003	-90.782974	Pop66	H8	5	LT795289	x	x	x	x	Biological Centre CAS, Entomological Institute (ZFF)
Boloria	selene	AB15-6	USA	Wisconsin, Wildcat Rd., Batu trail, 2 mi E of Black River Falls	44.343003	-90.782974	Pop66	H7	5	LT795290	x	x	x	x	Biological Centre CAS, Entomological Institute (ZFF)
Boloria	selene	AB15-12	USA	Wisconsin, Wildcat Rd., Batu trail, 2 mi E of Black River Falls	44.343003	-90.782974	Pop66	H7	5	LT795286	x	x	x	LT795468	Biological Centre CAS, Entomological Institute (ZFF)
Boloria	selene	ZF-LY-003796	USA	Alaska, Homer, 4 mi Ohlson Mt. Road	59.710194	-154.48761	Pop68	H1	4	LT795339	x	x	x	LT795469	University of Alaska Museum of the North
Boloria	selene	ZF-LY-003797	USA	Alaska, Homer, 2.5 mi East Skyline Dr.	59.689581	-151.45095	Pop69	H3	4	LT795340	x	x	x	LT795470	University of Alaska Museum of the North
Boloria	selene	ZF-LY-003798	USA	Alaska, Homer, 2.5 mi East Skyline Dr.	59.689581	-151.45095	Pop69	H3	4	LT795341	x	x	x	LT795471	University of Alaska Museum of the North
Boloria	selene	ZF-LY-003799	USA	Alaska, Homer, 2.5 mi East Skyline Dr.	59.689581	-151.45095	Pop69	H1	4	LT795342	x	x	x	LT795472	University of Alaska Museum of the North
Boloria	selene	ZF-LY-003800	USA	Alaska, Homer, 2.5 mi East Skyline Dr.	59.689581	-151.45095	Pop69	x	4	LT795343	x	x	x	LT795473	University of Alaska Museum of the North
Boloria	selene	ZF-LY-003801	USA	Alaska, Homer, 2.5 mi East Skyline Dr.	59.689581	-151.45095	Pop69	H2	4	MK252968	x	x	x	LT795478	University of Alaska Museum of the North
Boloria	selene	ZF-LY-003802	USA	Alaska, Homer, 2.5 mi East Skyline Dr.	59.689581	-151.45095	Pop69	x	4	LT795344	x	x	x	LT795480	University of Alaska Museum of the North
Boloria	selene	ZF-LY-003806	USA	Alaska, Homer, 2 mi Hutter Rd,	59.662501	-151.570132	Pop70	H1	4	LT795345	x	x	x	x	University of Alaska Museum of the North
Boloria	selene	ZF-LY-003808	USA	Alaska, Homer, 2 mi Hutter Rd,	59.662501	-151.570132	Pop70	x	4	LT795346	x	x	x	x	University of Alaska Museum of the North
Boloria	selene	ZF-LY-003835	USA	Alaska, Alaska peninsula, King Salmon	58.784333	-156.4065	Pop71	H1	4	LT795347	x	x	x	LT795481	University of Alaska Museum of the North
Boloria	selene	UAMIC3363-15	USA	Alaska, Talkeetna: Larson Lake	62.337000	-149.894000	Pop72	x	6	KU874418	x	x	x	x	University of Alaska Museum of the North		Sikes,D.S., Bowser,M., Morton,J.M., Bickford,C., Meierotto,S. and Hildebrandt,K. (2017) Building a DNA barcode library of Alaska's non-marine arthropods. Genome, 60 (3), 248-259.
Boloria	selene	UAMIC486-13	USA	Alaska, Cottonwood Bay, Inoski R.	59.62444	-153.65114	Pop73	H1	4	KU874417	x	x	x	x	University of Alaska Museum of the North		Sikes,D.S., Bowser,M., Morton,J.M., Bickford,C., Meierotto,S. and Hildebrandt,K. (2017) Building a DNA barcode library of Alaska's non-marine arthropods. Genome, 60 (3), 248-259.
Boloria	selene	JM-954	Sweden	Abisko	68.346308	18.791606	Pop74	H18	1	MK252946	x	x	x	MK252916	Entomological Institute, Müncheberg
Boloria	selene	JM-955	Sweden	Abisko	68.346308	18.791606	Pop74	H18	1	MK252947	x	x	x	MK252917	Entomological Institute, Müncheberg
Boloria	selene	JM-959	Sweden	Abisko	68.346308	18.791606	Pop74	H31	1	MK252948	x	x	x	MK252918	Entomological Institute, Müncheberg
Boloria	selene	JM-960	Sweden	Abisko	68.346308	18.791606	Pop74	H12	1	MK252949	x	x	x	MK252919	Entomological Institute, Müncheberg
Boloria	selene	JM-962	Sweden	Abisko	68.346308	18.791606	Pop74	H18	1	MK252950	x	x	x	MK252920	Entomological Institute, Müncheberg
Boloria	selene	JM-999	France	Mont Dore	45.569601	2.822609	Pop75	H18	1	MK252951	x	x	x	MK252921	Entomological Institute, Müncheberg
Boloria	selene	JM-1000	France	Mont Dore	45.569601	2.822609	Pop75	H18	1	MK252952	x	x	x	MK252922	Entomological Institute, Müncheberg
Boloria	selene	JM-1001	France	Mont Dore	45.569601	2.822609	Pop75	H30	1	MK252953	x	x	x	MK252923	Entomological Institute, Müncheberg
Boloria	selene	JM-1002	France	Mont Dore	45.569601	2.822609	Pop75	H18	1	MK252954	x	x	x	MK252924	Entomological Institute, Müncheberg
Boloria	selene	JM-1023	Spain	Catalonia, Setcasses	42.373796	2.305252	Pop76	H18	1	MK252955	x	x	x	MK252925	Entomological Institute, Müncheberg
Boloria	selene	JM-1024	Spain	Catalonia, Setcasses	42.373796	2.305252	Pop76	H18	1	MK252956	x	x	x	MK252926	Entomological Institute, Müncheberg
Boloria	selene	JM-1025	Spain	Catalonia, Setcasses	42.373796	2.305252	Pop76	H18	1	MK252957	x	x	x	MK252927	Entomological Institute, Müncheberg
Boloria	selene	JM-1155	Estonia		58.7289	26.9361	Pop77	H12	1	MK252958	x	x	x	MK252928	Biological Centre CAS, Entomological Institute (ZFF)
Boloria	selene	JM-1156	Estonia		58.7289	26.9361	Pop77	H18	1	MK252959	x	x	x	MK252929	Biological Centre CAS, Entomological Institute (ZFF)
Boloria	selene	JM-1157	Estonia		58.5204	26.9242	Pop78	H32	1	MK252960	x	x	x	MK252930	Biological Centre CAS, Entomological Institute (ZFF)
Boloria	selene	JM-1158	Estonia		58.4341	26.8788	Pop79	H18	1	MK252961	x	x	x	MK252931	Biological Centre CAS, Entomological Institute (ZFF)
Boloria	selene	JM-1159	Estonia		58.4341	26.8788	Pop79	H18	1	MK252962	x	x	x	MK252932	Biological Centre CAS, Entomological Institute (ZFF)
Boloria	selene	JM-1173	Russia	Far East, Yakutia, Tompo district, Teply Kluch village, Khandyga river	62.7713	136.792	Pop80	H26	1	MK252963	x	x	x	MK252933	Biological Centre CAS, Entomological Institute (ZFF)
Boloria	selene	JM-1174	Russia	Far East, Yakutia, Tompo district, Teply Kluch village, Khandyga river	62.7713	136.792	Pop80	X	1	MK252964	x	x	x	MK252934	Biological Centre CAS, Entomological Institute (ZFF)
Boloria	selene	JM-1175	Russia	Far East, Yakutia, Tompo district, Teply Kluch village, Khandyga river	62.7713	136.792	Pop80	H34	1	MK252965	x	x	x	MK252935	Biological Centre CAS, Entomological Institute (ZFF)
Boloria	selene	JM-1176	Russia	Far East, Yakutia, Tompo district, Teply Kluch village, Khandyga river	62.7713	136.792	Pop80	H21	1	MK252966	x	x	x	MK252936	Biological Centre CAS, Entomological Institute (ZFF)
Boloria	selene	JM-1177	Russia	Far East, Yakutia, Tompo district, Teply Kluch village, Khandyga river	62.7713	136.792	Pop80	H18	1	MK252967	x	x	x	MK252937	Biological Centre CAS, Entomological Institute (ZFF)
