# Supplementary material for: Cross-continental phylogeography of two Holarctic Nymphalid butterflies, Boloria eunomia and Boloria selene
Source: PLoS One. 2019 Mar 26;14(3):e0214483. doi: 10.1371/journal.pone.0214483 (PMC6435151; doi:10.1371/journal.pone.0214483)
Supplement: S2 Table — Comparisons of (A) Regularization Multiplier (RM) parameter and (B) different feature classes (FC) of MaxEnt models by ENMeval R package using AICc, used for calculations of Spatial Distribution Models of Boloria eunomia and Boloria selene. The lowest AICc values indicate the best models. (C) Relative gain of the MaxEnt model after removing each of the variables. Only variables with positive gain larger than 0.01 were used. (XLSX) [file pone.0214483.s004.xlsx]

## Sheet: List1
A: RM	features	rm	AUC	mean .AUC	AICc	delta.AICc	n parameters
Boloria eunomia
1	LQHPT	0.5	0.9171	0.878751	7685.02	2644.64	132
2	LQHPT	1	0.9063	0.885384	6390.36	1349.98	83
3	LQHPT	1.5	0.9027	0.882997	6188.76	1148.38	70
4	LQHPT	2	0.8978	0.880658	5122.65	82.274	56
5	LQHPT	2.5	0.894	0.879609	5106.72	66.3365	52
6	LQHPT	3	0.8916	0.878195	5085.05	44.6741	46
7	LQHPT	3.5	0.889	0.876545	5063.89	23.5054	37
8	LQHPT	4	0.8858	0.874458	5054.72	14.3389	32
9	LQHPT	4.5	0.8831	0.872924	5040.38	0	24
10	LQHPT	5	0.8807	0.870995	5045.72	5.34094	23
11	LQHPT	5.5	0.8787	0.870323	5051.71	11.3325	22
12	LQHPT	6	0.8775	0.869946	5051.15	10.7706	18
Boloria selene
1	LQHPT	0.5	0.8601	0.814551	9137.48	595.334	148
2	LQHPT	1	0.842	0.814705	8760.74	218.602	88
3	LQHPT	1.5	0.8323	0.810611	8647.29	105.145	56
4	LQHPT	2	0.8265	0.808861	8629.51	87.364	48
5	LQHPT	2.5	0.8223	0.807502	8572.84	30.7	36
6	LQHPT	3	0.8191	0.804889	8543.22	1.07731	28
7	LQHPT	3.5	0.8161	0.803746	8548.64	6.49419	28
8	LQHPT	4	0.8136	0.803555	8542.14	0	22
9	LQHPT	4.5	0.8122	0.802306	8555.04	12.8978	21
10	LQHPT	5	0.8106	0.801008	8566.71	24.5717	19
11	LQHPT	5.5	0.8086	0.799871	8583.1	40.9559	18
12	LQHPT	6	0.8069	0.798777	8591.4	49.2625	15
B: FC	features	rm	AUC	mean .AUC	AICc	delta.AICc	parameters
Boloria eunomia
1	L	4.5	0.865104	0.860191	5214.34	268.785	8
2	LQ	4.5	0.869129	0.863972	5049.29	103.738	10
3	H	4.5	0.881691	0.875747	4945.55	0	11
4	LQH	4.5	0.880542	0.872221	5022.95	77.3924	16
5	LQHP	4.5	0.882694	0.871701	5042.27	96.7164	23
6	LQHPT	4.5	0.884019	0.87128	5040.76	95.2102	24
Boloria selene
1	L	4	0.7863	0.780137	9039.15	516.409	8
2	LQ	4	0.7927	0.78622	8703.52	180.778	10
3	H	4	0.8111	0.79909	8560.31	37.5711	28
4	LQH	4	0.81	0.799661	8522.74	0	19
5	LQHP	4	0.8136	0.803555	8542.14	19.399	22
6	LQHPT	4	0.8136	0.803555	8542.14	19.399	22
C	permutation importance	relaitve gain
Boloria eunomia
bio5	91.7609	0.04785
bio18	1.06561	0.00572
bio14	1.70959	0.00152
bio7	1.72758	0.00152
bio16	1.4026	0.00077
bio11	1.17959	0.00053
bio9	0.83501	0.00045
bio10	0.11559	0.00029
bio4	0.04084	3e-05
bio1	0.08964	2e-05
bio2	0.04218	2e-05
bio12	0	0
bio13	0	0
bio15	0	0
bio17	0.02548	0
bio19	0	0
bio3	0.00122	0
bio6	0.00421	0
bio8	0	0
Boloria selene
bio18	21.1865	0.01158
bio10	22.8534	0.00626
bio5	41.622	0.00514
bio15	7.12218	0.0051
bio2	2.90574	0.00175
bio9	0.51468	0.00078
bio7	0.51748	0.00051
bio19	0.85371	0.0005
bio12	1.21388	0.00047
bio11	0.30455	0.00018
bio4	0.13337	0.00014
bio14	0.46992	8e-05
bio8	0.04307	8e-05
bio17	0.19632	7e-05
bio16	0	5e-05
bio13	0	2e-05
bio6	0	1e-05
bio3	0.06309	1e-05
bio1	0	0
